# Supplementary material for: DNA methylation and telomere length in 2–5 year olds with intrauterine preeclampsia exposure: a P4 sub-study
Source: Clin Epigenetics. 2025 Nov 24;18:1. doi: 10.1186/s13148-025-02029-1 (PMC12763936; doi:10.1186/s13148-025-02029-1)
Supplement: Supplementary file 1 — Supplementary material 1 [file 13148_2025_2029_MOESM1_ESM.xlsx]

## Sheet: Table S1
Lists and overlaps of differentially methylated CpG probes (DMPs) for children exposed to preeclampsia
DMP	Chrom*	Position*	Strand	Overlaps	Main comparison	Severe hypertension, only	Hypertension, only	Early PE, only	Late PE, only	Overlaps with DMRs	Relation to Island	UCSC RefGene Name	UCSC RefGene Accession	GencodeCompV12 Name
cg06745753	chr1	45190297	-	3	1	1	0	0	1	1	Island	C1orf228	NM_001145636	C1orf228;C1orf228;RP4-678E16.4;RP4-678E16.4;C1orf228
cg02192230	chr13	25862815	+	3	1	1	0	0	1	1	S_Shore	MTMR6	NM_004685	MTMR6;MTMR6;MTMR6
cg05211768	chr15	91427848	-	3	1	1	0	0	1	1	Island	FES;FES;FES;FES	NM_002005;NM_001143783;NM_001143785;NM_001143784	FES;CTD-3094K11.2;FES;FES;FES;FES;FES;FES;FES;FES;FES;FES;FES
cg27066122	chr17	77230242	+	3	1	1	0	0	1	1	OpenSea	HRNBP3	NM_001082575	RBFOX3;RBFOX3
cg26787220	chr19	45720771	+	3	1	1	0	0	1	1	Island	EXOC3L2	NM_138568	EXOC3L2
cg14702563	chr6	5030298	-	3	1	1	0	0	1	1	OpenSea	LOC100129461;LOC100129461;LOC100129461;LOC100129461;LOC100129461	NR_126019;NR_126018;NR_126017;NR_126016;NR_126015
cg03595881	chr8	25895105	+	3	1	1	0	0	1	1	N_Shelf	EBF2	NM_022659	EBF2
cg04576991	chr1	153700638	+	3	1	1	0	0	1	0	S_Shore	INTS3;INTS3	NM_023015;NM_023015	INTS3;INTS3;INTS3;INTS3;INTS3;INTS3
cg07416656	chr10	102894441	-	3	1	1	0	0	1	0	Island	TLX1	NM_005521	TLX1;RP11-108L7.11
cg19617033	chr11	82925400	-	3	1	1	0	0	1	0	OpenSea	ANKRD42;ANKRD42;ANKRD42;ANKRD42;ANKRD42;ANKRD42;ANKRD42	NM_001300977;NM_001300976;NR_125355;NM_182603;NM_001300975;NM_001300972;NM_001300973	ANKRD42;ANKRD42;RP11-727A23.7
cg03851835	chr11	107711742	-	3	1	1	0	0	1	0	OpenSea	SLC35F2	NM_017515	SLC35F2;SLC35F2
cg03549163	chr16	68397790	+	3	1	1	0	0	1	0	OpenSea	SMPD3	NM_018667	SMPD3;SMPD3
cg24668364	chr17	16284324	-	3	1	1	0	0	1	0	Island	UBB	NM_018955	UBB;UBB;UBB;UBB;UBB
cg04383039	chr17	73009212	-	3	1	1	0	0	1	0	S_Shore	ICT1	NM_001545
cg10722637	chr19	344973	+	3	1	1	0	0	1	0	N_Shore	MIER2	NM_017550	MIER2
cg13173536	chr2	3403300	-	3	1	1	0	0	1	0	OpenSea	TTC15	NM_016030
cg02854449	chr2	168798469	+	3	1	1	0	0	1	0	OpenSea	LOC105616981	NR_131227	AC016723.4
cg13028324	chr22	41501680	+	3	1	1	0	0	1	0	OpenSea	EP300	NM_001429
cg20441046	chr6	21361167	-	3	1	1	0	0	1	0	OpenSea
cg18699287	chr6	29721001	-	3	1	1	0	0	1	0	Island
cg04415427	chr7	97601024	+	3	1	0	1	0	1	0	N_Shore	MGC72080	NR_002822
cg26392989	chr1	32229177	+	2	1	1	0	0	0	1	Island	BAI2	NM_001703	BAI2;BAI2;BAI2;BAI2
cg24179445	chr10	102496915	+	2	1	0	0	0	1	1	N_Shore			PAX2
cg12738763	chr10	134898887	+	2	1	0	0	0	1	1	S_Shore			RP13-439H18.4
cg16950941	chr11	66035639	-	2	1	0	0	0	1	1	N_Shore	RAB1B	NM_030981	RAB1B;RAB1B;RAB1B;RAB1B;RP11-867G23.2
cg12378878	chr13	50700606	-	2	1	0	0	0	1	1	Island	DLEU2	NR_002612	DLEU2;DLEU1;DLEU1;DLEU1;DLEU1
cg12123983	chr14	62228668	+	2	1	0	0	0	1	1	N_Shore	SNAPC1	NM_003082	SNAPC1;RP11-618G20.1
cg00754900	chr14	62228975	-	2	1	0	0	0	1	1	Island	SNAPC1	NM_003082	SNAPC1;RP11-618G20.1
cg01273232	chr15	93652756	-	2	1	0	0	0	1	1	Island
cg09238332	chr16	89070903	-	2	1	0	0	0	1	1	Island
cg10409248	chr17	77775073	-	2	1	0	0	0	1	1	Island			CBX8;CBX8;RP11-353N14.1
cg20083079	chr19	43910493	-	2	1	0	0	0	1	1	N_Shore	TEX101	NM_031451	TEX101
cg20166049	chr19	45721076	+	2	1	0	0	0	1	1	Island	EXOC3L2	NM_138568
cg07935355	chr19	50391064	+	2	1	0	0	0	1	1	N_Shore	TBC1D17;TBC1D17	NM_024682;NM_001168222
cg06707544	chr19	51487229	+	2	1	0	0	0	1	1	OpenSea	KLK7;KLK7	NM_005046;NM_139277	KLK7;KLK7;KLK7;KLK7
cg27497839	chr19	51487305	-	2	1	0	0	0	1	1	OpenSea	KLK7;KLK7	NM_005046;NM_139277	KLK7;KLK7;KLK7;KLK7
cg26172504	chr19	51487478	-	2	1	0	0	0	1	1	OpenSea	KLK7;KLK7	NM_005046;NM_139277	KLK7;KLK7;KLK7
cg06575249	chr2	12596567	-	2	1	0	0	0	1	1	OpenSea	LOC100506457	NR_110196	AC096559.1;AC096559.1
cg07402669	chr20	57090015	+	2	1	0	0	0	1	1	Island	APCDD1L	NM_153360	RP5-907D15.2;APCDD1L;RP5-907D15.2;RP5-907D15.2;RP5-907D15.2;RP5-907D15.2;APCDD1L;APCDD1L;APCDD1L
cg14157514	chr20	62009531	-	2	1	0	0	0	1	1	OpenSea			CHRNA4;CHRNA4;CHRNA4
cg11874247	chr22	31001766	-	2	1	0	0	0	1	1	OpenSea	TCN2;TCN2;PES1;PES1	NM_000355;NM_001184726;NM_001282328;NM_001282327	PES1;PES1;TCN2;TCN2;TCN2;TCN2;TCN2;PES1;PES1;RP1-56J10.8;MTMR3
cg01284869	chr22	31002946	+	2	1	0	0	0	1	1	OpenSea	TCN2	NM_000355	PES1;TCN2;TCN2;PES1;PES1;PES1;TCN2;TCN2;PES1;TCN2;TCN2;PES1;PES1;MTMR3
cg09820318	chr22	39323648	+	2	1	0	0	0	1	1	S_Shore
cg03987506	chr3	8810549	+	2	1	0	0	0	1	1	Island	OXTR	NM_000916	OXTR;OXTR;OXTR;OXTR;CAV3
cg17553300	chr3	55508460	+	2	1	0	0	0	1	1	Island	WNT5A	NM_003392
cg19234738	chr3	134031551	+	2	1	0	0	0	1	1	N_Shore			RP11-200A1.1
cg25646708	chr3	134031685	-	2	1	0	0	0	1	1	Island			RP11-200A1.1
cg24789180	chr4	1402892	+	2	1	0	0	0	1	1	N_Shore
cg14369455	chr4	113300768	+	2	1	0	0	0	1	1	Island	ALPK1;ALPK1	NM_025144;NM_001102406	ALPK1
cg12532266	chr5	132201652	+	2	1	0	0	0	1	1	N_Shore	GDF9;UQCRQ	NM_005260;NM_014402	GDF9;GDF9;GDF9;UQCRQ;UQCRQ;UQCRQ;UQCRQ;UQCRQ;UQCRQ;GDF9
cg21627409	chr5	140810106	+	2	1	0	0	0	1	1	N_Shore	PCDHGA4;PCDHGA11;PCDHGA11;PCDHGA9;PCDHGA1;PCDHGB1;PCDHGB6;PCDHGA12;PCDHGB3;PCDHGB7;PCDHGA6;PCDHGA8;PCDHGA10;PCDHGA5;PCDHGB4;PCDHGA3;PCDHGA2;PCDHGA12;PCDHGB2;PCDHGA7;PCDHGB5	NM_018917;NM_032092;NM_018914;NM_018921;NM_018912;NM_018922;NM_018926;NM_003735;NM_018924;NM_018927;NM_018919;NM_032088;NM_018913;NM_018918;NM_003736;NM_018916;NM_018915;NM_032094;NM_018923;NM_018920;NM_018925	PCDHGA12
cg21152829	chr6	36354300	+	2	1	0	0	0	1	1	N_Shore	ETV7;ETV7;ETV7;ETV7;ETV7;ETV7;ETV7;ETV7	NM_001207040;NM_001207037;NM_001207039;NM_001207035;NM_001207038;NM_016135;NM_001207036;NM_001207041	RP1-50J22.4;ETV7
cg05662404	chr7	79081807	+	2	1	0	0	0	1	1	Island	MAGI2	NM_012301	MAGI2-AS3;MAGI2-AS3;MAGI2-AS3;MAGI2-AS3;MAGI2-AS3
cg06214378	chr8	137195133	-	2	1	0	0	0	1	1	OpenSea
cg18411941	chr1	1132976	+	2	1	0	0	0	1	0	Island	TTLL10	NM_001130045
cg01628067	chr1	2222419	-	2	1	0	0	0	1	0	Island	SKI	NM_003036	SKI;SKI
cg01513967	chr1	8484004	+	2	1	0	0	0	1	0	Island	RERE;RERE;RERE	NM_012102;NM_001042682;NM_001042681	RP5-1115A15.1;RERE;RERE;RERE;RERE;RERE
cg14154131	chr1	8748155	-	2	1	0	0	0	1	0	OpenSea	RERE;RERE	NM_012102;NM_001042681	RERE;RERE;RERE;RERE
cg17056888	chr1	11072097	-	2	1	0	0	0	1	0	N_Shore	TARDBP	NM_007375	TARDBP;TARDBP;TARDBP;TARDBP;TARDBP
cg11461111	chr1	15479021	+	2	1	0	0	0	1	0	N_Shore	TMEM51;TMEM51;TMEM51;TMEM51;TMEM51-AS1	NM_001136218;NM_018022;NM_001136217;NM_001136216;NR_027136	TMEM51;TMEM51;TMEM51;TMEM51;TMEM51;C1orf126;C1orf126
cg22358606	chr1	33117032	-	2	1	0	0	0	1	0	Island	RBBP4;RBBP4;RBBP4;RBBP4;ZBTB8OS	NM_001135256;NM_001135256;NM_001135255;NM_005610;NM_178547	ZBTB8OS;ZBTB8OS;ZBTB8OS;ZBTB8OS;ZBTB8OS;ZBTB8OS;ZBTB8OS;ZBTB8OS;ZBTB8OS;RBBP4;RBBP4;RBBP4;RBBP4;RBBP4;RBBP4;RBBP4;RBBP4;RBBP4
cg16167741	chr1	41174793	-	2	1	0	0	0	1	0	OpenSea	NFYC;NFYC;NFYC;NFYC;NFYC	NM_014223;NM_001142590;NM_001142588;NM_001142589;NM_001142587	NFYC;NFYC;NFYC;NFYC;NFYC;NFYC;NFYC;NFYC;NFYC;NFYC;NFYC;NFYC;NFYC;NFYC
cg26113278	chr1	54484669	-	2	1	0	0	0	1	0	OpenSea	LDLRAD1	NM_001010978	LDLRAD1;LDLRAD1;LDLRAD1
cg00590761	chr1	55008319	-	2	1	0	0	0	1	0	Island			ACOT11
cg10971134	chr1	56877429	+	2	1	0	0	0	1	0	OpenSea
cg15096466	chr1	64014784	+	2	1	0	0	0	1	0	OpenSea	EFCAB7;DLEU2L	NM_032437;NR_002771	DLEU2L;DLEU2L;DLEU2L;DLEU2L;EFCAB7;EFCAB7;ITGB3BP
cg00165323	chr1	70035080	-	2	1	0	0	0	1	0	S_Shore			LRRC7
cg24576534	chr1	113933724	-	2	0	1	0	0	1	0	Island	MAGI3;MAGI3	NM_001142782;NM_152900	MAGI3;MAGI3;MAGI3;MAGI3;MAGI3;MAGI3
cg16908740	chr1	152118444	+	2	1	0	0	0	1	0	OpenSea
cg16789847	chr1	152586488	+	2	1	0	0	0	1	0	OpenSea	LCE3B	NM_178433	LCE3B
cg05777510	chr1	169968544	+	2	1	0	0	0	1	0	OpenSea	KIFAP3;KIFAP3;KIFAP3;KIFAP3	NM_001204514;NM_001204517;NM_001204516;NM_014970
cg07584230	chr1	171878935	+	2	1	0	0	0	1	0	OpenSea	DNM3;DNM3;DNM3	NM_001278252;NM_001136127;NM_015569
cg12424998	chr1	174959080	+	2	1	0	0	0	1	0	OpenSea	RABGAP1L;RABGAP1L	NM_001243764;NM_001243765	RABGAP1L;RABGAP1L;RABGAP1L
cg09126043	chr1	179923661	-	2	1	0	0	0	1	0	N_Shore	CEP350	NM_014810	CEP350;CEP350;RP11-533E19.5
cg06056936	chr1	180218937	-	2	1	0	0	0	1	0	OpenSea	LHX4	NM_033343
cg27555649	chr1	204404310	+	2	1	0	0	0	1	0	OpenSea	PIK3C2B	NM_002646	PIK3C2B;RP11-739N20.2
cg06951677	chr1	221061837	-	2	1	0	0	0	1	0	S_Shore
cg04621886	chr1	222042166	-	2	1	0	0	0	1	0	OpenSea
cg19624601	chr1	226568309	+	2	1	0	0	0	1	0	OpenSea	PARP1	NM_001618
cg26604618	chr1	236451221	+	2	1	0	0	0	1	0	OpenSea
cg11527988	chr1	236511627	-	2	1	0	0	0	1	0	Island			EDARADD
cg17440417	chr10	568106	-	2	1	0	0	0	1	0	OpenSea	DIP2C	NM_014974	DIP2C
cg10544696	chr10	1585345	-	2	1	1	0	0	0	0	Island	ADARB2	NM_018702	ADARB2-AS1
cg19619817	chr10	4807559	+	2	1	0	0	0	1	0	OpenSea
cg23863750	chr10	4854986	-	2	1	0	0	0	1	0	OpenSea			AKR1E2;AKR1E2
cg03399390	chr10	5638488	+	2	1	0	0	0	1	0	OpenSea			RP13-463N16.6
cg13213011	chr10	25367765	+	2	1	0	0	0	1	0	OpenSea
cg10988392	chr10	29085104	+	2	1	0	0	0	1	0	OpenSea	LINC00837;LINC00837;LINC00837;LINC01517	NR_038376;NR_038375;NR_038374;NR_120652	RP11-478H13.2;RP11-478H13.2
cg01464351	chr10	30722920	+	2	1	0	0	0	1	0	Island	MAP3K8;MAP3K8	NM_001244134;NM_005204	MAP3K8;MAP3K8;MAP3K8;MAP3K8;MAP3K8;MAP3K8
cg04399985	chr10	30794882	+	2	1	0	0	0	1	0	OpenSea
cg05351078	chr10	45455109	-	2	1	0	0	0	1	0	N_Shore	RASSF4	NM_032023	RASSF4;RASSF4;TMEM72-AS1;RASSF4;RASSF4;TMEM72-AS1;RASSF4
cg03170430	chr10	89463033	-	2	1	0	0	0	1	0	OpenSea	PAPSS2;PAPSS2	NM_001015880;NM_004670	PAPSS2;PAPSS2;PAPSS2
cg08229752	chr10	94312216	+	2	1	0	0	0	1	0	OpenSea	IDE	NM_004969	IDE
cg27493823	chr10	101514697	-	2	1	0	0	0	1	0	OpenSea	CUTC	NM_015960	CUTC
cg06418469	chr10	105688690	+	2	1	0	0	0	1	0	OpenSea
cg14954740	chr10	129191314	-	2	1	0	0	0	1	0	N_Shelf	DOCK1	NM_001380
cg24376212	chr10	134587180	-	2	1	0	0	0	1	0	S_Shore	INPP5A	NM_005539	INPP5A
cg24635722	chr11	373120	-	2	1	0	0	0	1	0	N_Shelf	B4GALNT4	NM_178537	B4GALNT4
cg25748127	chr11	843228	+	2	1	0	0	0	1	0	Island	TSPAN4;POLR2L;TSPAN4;TSPAN4;TSPAN4;TSPAN4;TSPAN4;TSPAN4	NM_001025234;NM_021128;NM_001025238;NM_003271;NM_001025235;NM_001025236;NM_001025237;NM_001025239	TSPAN4;TSPAN4;TSPAN4;POLR2L;POLR2L;TSPAN4;TSPAN4;TSPAN4;TSPAN4;TSPAN4;TSPAN4;TSPAN4
cg09264890	chr11	1330593	+	2	1	0	0	0	1	0	Island	TOLLIP;LOC255512	NM_019009;NR_029409	CTD-2245O6.1;TOLLIP;TOLLIP;TOLLIP;TOLLIP
cg19134759	chr11	6335792	-	2	1	0	0	0	1	0	OpenSea
cg05230438	chr11	36276195	+	2	1	0	0	0	1	0	OpenSea
cg20857612	chr11	57004528	+	2	1	0	0	0	1	0	OpenSea	APLNR;APLNR;APLNR	NM_005161;NR_027991;NM_005161	APLNR;APLNR;APLNR;APLNR;APLNR
cg06770568	chr11	58912163	-	2	1	0	0	0	1	0	S_Shore	FAM111A;FAM111A;FAM111A;FAM111A;FAM111A	NM_198847;NM_001142520;NM_001142521;NM_022074;NM_001142519	FAM111A;FAM111A;FAM111A;FAM111A;FAM111A;FAM111A;FAM111A
cg13692344	chr11	62028236	-	2	1	0	0	0	1	0	OpenSea			RP11-703H8.9
cg04890267	chr11	68808153	-	2	1	0	0	0	1	0	OpenSea
cg11305538	chr11	100612401	-	2	0	1	0	0	1	0	OpenSea	ARHGAP42	NM_152432	ARHGAP42
cg03501539	chr11	114760598	+	2	1	0	0	0	1	0	OpenSea
cg11671400	chr11	115688887	-	2	1	0	0	0	1	0	OpenSea			AP000797.3
cg26451108	chr11	123625600	+	2	0	1	0	0	1	0	OpenSea	OR6X1	NM_001005188	OR6X1
cg17569390	chr11	124981509	+	2	1	0	0	0	1	0	Island	TMEM218;TMEM218;TMEM218;TMEM218;TMEM218;TMEM218;TMEM218;TMEM218;TMEM218;TMEM218;TMEM218;TMEM218;TMEM218;TMEM218;TMEM218;TMEM218;TMEM218;TMEM218;TMEM218;TMEM218;TMEM218;TMEM218;TMEM218;TMEM218;TMEM218;TMEM218;TMEM218;TMEM218;TMEM218	NM_001258243;NM_001258242;NM_001258247;NM_001258245;NM_001258244;NM_001080546;NM_001258246;NM_001258238;NM_001258239;NM_001258241;NM_001258240;NR_047592;NR_047590;NR_047589;NR_047588;NR_047591;NR_047587;NR_047586;NM_001258247;NM_001258245;NM_001258244;NM_001080546;NM_001258238;NM_001258241;NM_001258240;NM_001258243;NM_001258242;NM_001258246;NM_001258239	TMEM218;TMEM218;TMEM218;TMEM218;TMEM218;TMEM218;TMEM218;TMEM218;TMEM218;TMEM218;TMEM218;TMEM218;TMEM218;TMEM218;TMEM218;TMEM218;TMEM218;TMEM218;TMEM218;TMEM218
cg16452076	chr12	213313	-	2	1	0	0	0	1	0	N_Shore	IQSEC3;IQSEC3	NM_015232;NM_001170738	IQSEC3
cg13733545	chr12	7858664	-	2	1	0	0	0	1	0	Island
cg23237554	chr12	30450547	-	2	1	0	0	0	1	0	OpenSea			RP11-776A13.3;RP11-776A13.3;RP11-776A13.3
cg24413196	chr12	31814013	+	2	1	0	0	0	1	0	OpenSea	METTL20;METTL20;METTL20	NM_173802;NM_001135863;NM_001135864	METTL20;METTL20;METTL20;METTL20;METTL20
cg19629843	chr12	69667286	+	2	1	0	0	0	1	0	OpenSea	MIR1279;CPSF6	NR_031692;NM_007007	CPSF6
cg21994653	chr12	107714241	-	2	1	0	0	0	1	0	S_Shore	BTBD11	NM_001018072	BTBD11
cg05641885	chr12	108306728	-	2	1	0	0	0	1	0	OpenSea			RP11-554D14.1
cg26137794	chr12	124196934	-	2	1	0	0	0	1	0	Island	ATP6V0A2;ATP6V0A2	NM_012463;NM_012463	ATP6V0A2;ATP6V0A2;ATP6V0A2;ATP6V0A2;ATP6V0A2
cg03713996	chr12	132195583	-	2	1	0	0	0	1	0	Island	SFRS8	NM_004592	SFSWAP;SFSWAP;SFSWAP;SFSWAP;SFSWAP;SFSWAP
cg15798462	chr13	28929866	+	2	1	0	0	0	1	0	OpenSea	FLT1	NM_002019
cg23346289	chr13	41041643	-	2	1	0	0	0	1	0	OpenSea	LINC00598;LINC00598;LINC00598	NR_024506;NR_024507;NR_024505	RP11-350A18.1;RP11-350A18.1
cg13690003	chr13	45767909	-	2	1	0	0	0	1	0	OpenSea	GTF2F2;KCTD4	NM_004128;NM_198404	KCTD4;KCTD4;KCTD4
cg24966735	chr13	74708143	-	2	1	0	0	0	1	0	Island	KLF12	NM_007249	KLF12;KLF12
cg13432560	chr13	78519664	+	2	1	0	0	0	1	0	OpenSea	EDNRB	NM_000115	LINC00439
cg26801538	chr13	111305822	+	2	1	0	0	0	1	0	OpenSea	CARS2	NM_024537	CARS2;CARS2;CARS2;CARS2;CARS2;CARS2;CARS2;CARS2;CARS2;CARS2;CARS2;CARS2
cg05562823	chr13	111460277	+	2	1	0	0	0	1	0	OpenSea
cg15270173	chr14	20665187	-	2	1	0	0	0	1	0	OpenSea	OR11G2	NM_001005503	OR11G2
cg27291765	chr14	21457976	-	2	1	0	0	0	1	0	N_Shore	METT11D1;METT11D1;METT11D1;METT11D1	NM_001029991;NM_001029991;NM_022734;NM_022734	METTL17;METTL17;METTL17;METTL17;METTL17;METTL17;METTL17;METTL17;METTL17;METTL17;METTL17;METTL17;METTL17;METTL17;METTL17;METTL17;METTL17;METTL17
cg01534390	chr14	23265401	+	2	1	0	0	0	1	0	OpenSea	SLC7A7;SLC7A7;SLC7A7	NM_003982;NM_001126106;NM_001126105	SLC7A7
cg13565866	chr14	24837564	-	2	1	0	0	0	1	0	N_Shore	NFATC4;NFATC4	NM_001136022;NM_004554	NFATC4;NFATC4;NFATC4;NFATC4;NFATC4;NFATC4;NFATC4;NFATC4;NFATC4;NFATC4;NFATC4;NFATC4;NFATC4;NFATC4
cg07333792	chr14	26674164	-	2	1	0	0	0	1	0	Island
cg22896309	chr14	27065746	-	2	1	0	0	0	1	0	N_Shore	NOVA1;NOVA1;NOVA1	NM_002515;NM_006489;NM_006491	NOVA1;NOVA1;NOVA1;NOVA1;NOVA1;NOVA1;NOVA1
cg17249543	chr14	50155552	+	2	1	0	0	0	1	0	S_Shore	POLE2;POLE2;POLE2	NM_002692;NM_001197330;NM_001197331	POLE2;POLE2;POLE2;POLE2;POLE2
cg24423397	chr14	97428747	+	2	1	0	0	0	1	0	OpenSea
cg23528142	chr14	101123536	-	2	1	0	0	0	1	0	S_Shelf	C14orf70	NR_024096	LINC00523;LINC00523;LINC00523
cg22231259	chr15	36843680	-	2	1	0	0	0	1	0	OpenSea
cg27024408	chr15	61327619	+	2	1	0	0	0	1	0	OpenSea	RORA	NM_134261	RORA;RORA;RORA
cg02753379	chr15	68156581	-	2	1	0	0	0	1	0	S_Shore			RP11-34F13.3;RP11-34F13.3
cg03705277	chr15	77300226	+	2	1	0	0	0	1	0	OpenSea	PSTPIP1	NM_003978	PSTPIP1;PSTPIP1;PSTPIP1;PSTPIP1
cg02266268	chr16	28622525	+	2	1	0	0	0	1	0	N_Shelf	SULT1A1;SULT1A1;SULT1A1	NM_177536;NM_177529;NM_001055	SULT1A1;SULT1A1;SULT1A1;SULT1A1;SULT1A1;SULT1A1
cg26568756	chr16	28909946	-	2	1	0	0	0	1	0	N_Shore	ATP2A1;ATP2A1	NM_004320;NM_173201	ATP2A1
cg05825120	chr16	30682503	-	2	1	0	0	0	1	0	OpenSea
cg14272046	chr16	58320086	+	2	1	0	0	0	1	0	OpenSea	PRSS54;PRSS54;PRSS54;PRSS54;PRSS54;PRSS54	NM_001080492;NM_001305173;NM_001305174;NM_001080492;NM_001305173;NM_001305174	PRSS54;PRSS54;PRSS54;PRSS54
cg21385304	chr16	68058883	-	2	1	0	0	0	1	0	S_Shore	DUS2;DUS2;DUS2;DDX28	NM_017803;NM_001271763;NM_001271762;NM_018380	DUS2L;DUS2L;DUS2L;DUS2L;DUS2L;DUS2L;DUS2L;DUS2L;DUS2L;DUS2L;DUS2L;DDX28;DUS2L;DUS2L
cg14252136	chr16	69457645	-	2	1	0	0	0	1	0	N_Shore	CYB5B	NM_030579	CYB5B;CYB5B;CYB5B;CYB5B;CYB5B;CYB5B
cg20041967	chr16	75285907	+	2	1	0	0	0	1	0	S_Shore	BCAR1;BCAR1;BCAR1;BCAR1;BCAR1;BCAR1;BCAR1	NM_014567;NM_001170717;NM_001170720;NM_001170714;NM_001170718;NM_001170716;NM_001170715	BCAR1;BCAR1;BCAR1;BCAR1;BCAR1;BCAR1;BCAR1;BCAR1;BCAR1
cg21444544	chr16	88752923	-	2	1	0	0	0	1	0	Island	SNAI3;SNAI3-AS1	NM_178310;NR_024399	SNAI3;RP5-1142A6.3;RP5-1142A6.3
cg01191058	chr16	89048433	+	2	1	0	0	0	1	0	OpenSea
cg01628467	chr17	7037406	+	2	1	0	0	0	1	0	OpenSea
cg00503321	chr17	7297230	-	2	1	0	0	0	1	0	Island	PLSCR3	NM_020360	PLSCR3;PLSCR3;PLSCR3;C17orf61-PLSCR3;PLSCR3;PLSCR3;PLSCR3;PLSCR3;PLSCR3;C17orf61-PLSCR3;C17orf61-PLSCR3
cg26915779	chr17	11897656	+	2	1	0	0	0	1	0	N_Shelf	ZNF18	NM_144680	ZNF18;ZNF18
cg05045807	chr17	32907686	-	2	1	0	0	0	1	0	Island	C17orf102;TMEM132E	NM_207454;NM_001304438	TMEM132E;C17orf102
cg03321784	chr17	37729644	+	2	1	0	0	0	1	0	N_Shore
cg25072336	chr17	43306802	-	2	1	0	0	0	1	0	OpenSea	FMNL1	NM_005892
cg20175176	chr17	44867650	+	2	1	0	0	0	1	0	OpenSea	WNT3	NM_030753	WNT3
cg17790273	chr17	49040709	+	2	1	0	0	0	1	0	OpenSea	SPAG9;SPAG9	NM_001130528;NM_003971	SPAG9
cg21820759	chr17	63039150	-	2	1	0	0	0	1	0	OpenSea	GNA13;GNA13	NM_001282425;NM_006572
cg03679205	chr17	71165336	-	2	1	0	0	0	1	0	S_Shelf	SSTR2	NM_001050	SSTR2;SSTR2
cg21325316	chr17	75137495	-	2	1	1	0	0	0	0	Island	SEC14L1;SEC14L1;SEC14L1;SEC14L1	NM_003003;NM_001143999;NM_001039573;NM_001143998	SEC14L1;SEC14L1;SEC14L1
cg01195198	chr18	18692028	+	2	1	0	0	0	1	0	Island	ROCK1	NM_005406	ROCK1
cg16850192	chr18	28896580	+	2	1	0	0	0	1	0	OpenSea	DSG1	NM_001942	DSG1
cg09455834	chr18	31336273	+	2	1	0	0	0	1	0	OpenSea
cg17789102	chr18	45688478	+	2	1	0	0	0	1	0	Island			ZBTB7C;ZBTB7C
cg16064518	chr18	72920985	-	2	1	0	0	0	1	0	Island	ZADH2	NM_175907	ZADH2
cg02913166	chr19	1041178	+	2	1	0	0	0	1	0	S_Shore	ABCA7	NM_019112	ABCA7;ABCA7;ABCA7;ABCA7;ABCA7;ABCA7;ABCA7;ABCA7;ABCA7;ABCA7
cg18449879	chr19	16045054	-	2	1	0	0	0	1	0	OpenSea	CYP4F11;CYP4F11	NM_021187;NM_001128932	CYP4F11;CYP4F11
cg16728472	chr19	16451046	+	2	1	0	0	0	1	0	OpenSea
cg18813575	chr19	31225535	+	2	1	0	0	0	1	0	OpenSea
cg27063741	chr19	34419252	-	2	1	0	0	0	1	0	OpenSea
cg04564343	chr19	37995742	+	2	1	0	0	0	1	0	N_Shelf
cg04188622	chr19	48102311	-	2	1	0	0	0	1	0	N_Shore
cg17621803	chr19	48844393	+	2	1	0	0	0	1	0	OpenSea	TMEM143;TMEM143;TMEM143;TMEM143;TMEM143	NR_130317;NM_018273;NM_001303540;NM_001303538;NM_001303539
cg20781848	chr19	55067917	+	2	1	0	0	0	1	0	OpenSea
cg13258774	chr2	9455991	+	2	1	0	0	0	1	0	N_Shelf	ASAP2;ASAP2	NM_001135191;NM_003887
cg05547237	chr2	16657080	+	2	1	0	0	0	1	0	OpenSea
cg24297695	chr2	96811264	-	2	1	0	0	0	1	0	Island	DUSP2	NM_004418	DUSP2;DUSP2
cg11318218	chr2	101439712	+	2	1	0	0	0	1	0	S_Shelf	NPAS2	NM_002518	NPAS2;AC092168.2
cg17142183	chr2	102608192	+	2	1	0	0	0	1	0	OpenSea	IL1R2	NM_004633	IL1R2;IL1R2
cg11676442	chr2	112914345	+	2	1	0	0	0	1	0	N_Shelf	FBLN7;FBLN7	NM_153214;NM_001128165	FBLN7
cg01106428	chr2	120824940	-	2	1	0	0	0	1	0	OpenSea	EPB41L5;EPB41L5;EPB41L5;EPB41L5	NM_001184939;NM_001184938;NM_001184937;NM_020909	EPB41L5
cg16477975	chr2	128436717	-	2	1	0	0	0	1	0	S_Shelf	LIMS2	NM_001161404	LIMS2
cg07167132	chr2	147344418	-	2	1	0	0	0	1	0	N_Shore	PABPC1P2	NR_026904
cg19071452	chr2	152146944	+	2	1	0	0	0	1	0	S_Shore	NMI	NM_004688	NMI;NMI;NMI
cg24785780	chr2	158346363	+	2	1	0	0	0	1	0	OpenSea			CYTIP;CYTIP;CYTIP
cg00167092	chr2	159908274	+	2	1	0	0	0	1	0	OpenSea	TANC1;TANC1	NM_001145909;NM_033394	TANC1;TANC1
cg24512027	chr2	178039370	+	2	1	0	0	0	1	0	OpenSea			AC079305.8
cg22451100	chr2	178107899	-	2	1	0	0	0	1	0	OpenSea	NFE2L2;NFE2L2;NFE2L2	NM_006164;NM_001145413;NM_001145412	NFE2L2;NFE2L2;NFE2L2;NFE2L2;NFE2L2;NFE2L2;NFE2L2;NFE2L2
cg16459199	chr2	181560532	+	2	1	0	0	0	1	0	OpenSea	SCHLAP1;SCHLAP1;SCHLAP1;SCHLAP1;SCHLAP1;SCHLAP1;SCHLAP1	NR_104321;NR_104320;NR_104319;NR_104325;NR_104324;NR_104323;NR_104322
cg10950931	chr2	190617430	-	2	1	0	0	0	1	0	OpenSea	OSGEPL1;OSGEPL1	NM_022353;NM_022353	OSGEPL1;Y_RNA;OSGEPL1;ANKAR;ANKAR
cg07684566	chr2	208424991	+	2	1	0	0	0	1	0	OpenSea	CREB1;CREB1	NM_004379;NM_134442	CREB1;CREB1;CREB1;CREB1;CREB1
cg24664861	chr2	214149200	-	2	1	0	0	0	1	0	Island	SPAG16;SPAG16;SPAG16;SPAG16	NM_001025436;NM_024532;NM_024532;NM_001025436	SPAG16;SPAG16;SPAG16;SPAG16;SPAG16;SPAG16;AC079610.2;SPAG16;SPAG16;SPAG16;SPAG16;SPAG16;SPAG16
cg11166106	chr2	219861012	-	2	1	0	0	0	1	0	Island
cg12565985	chr2	220291396	-	2	1	0	0	0	1	0	OpenSea	DES	NM_001927	DES;AC053503.6
cg20199689	chr2	233750346	-	2	1	0	0	0	1	0	OpenSea	NGEF;NGEF	NM_001114090;NM_019850	NGEF;NGEF
cg04839219	chr2	234684024	-	2	1	0	0	0	1	0	OpenSea			HEATR7B1
cg15480559	chr20	30150328	+	2	1	0	0	0	1	0	OpenSea	HM13;HM13;HM13	NM_178580;NM_030789;NM_178581	HM13-IT1;HM13;HM13;HM13;HM13;HM13;HM13;HM13;HM13;HM13;HM13;HM13
cg00598986	chr20	50521141	+	2	1	0	0	0	1	0	OpenSea			RNU7-6P
cg11261684	chr22	21973395	+	2	1	0	0	0	1	0	OpenSea	UBE2L3;UBE2L3;UBE2L3;UBE2L3;UBE2L3	NM_001256355;NR_028436;NR_046082;NM_001256356;NM_003347	UBE2L3
cg25836955	chr22	39269159	+	2	1	0	0	0	1	0	Island	CBX6	NM_014292	CBX6;CBX6;CBX6
cg16904666	chr22	50461702	+	2	1	0	0	0	1	0	N_Shelf	TTLL8	NM_001080447
cg18372207	chr22	50505790	+	2	1	0	0	0	1	0	OpenSea	MLC1;MLC1	NM_139202;NM_015166	MLC1
cg16637961	chr3	13177818	+	2	1	0	0	0	1	0	OpenSea
cg23758089	chr3	16424142	+	2	1	0	0	0	1	0	OpenSea	RFTN1	NM_015150	RFTN1;RFTN1;RFTN1
cg11299901	chr3	32079007	+	2	1	0	0	0	1	0	OpenSea			SNORA25;OSBPL10
cg25214786	chr3	42530946	+	2	1	0	0	0	1	0	OpenSea	VIPR1;VIPR1	NM_001251882;NM_001251882	VIPR1;VIPR1;VIPR1;VIPR1;VIPR1
cg09240639	chr3	55224494	-	2	1	0	0	0	1	0	OpenSea
cg20724428	chr3	57997675	-	2	1	0	0	0	1	0	S_Shelf	FLNB;FLNB;FLNB;FLNB	NM_001164319;NM_001164317;NM_001164318;NM_001457
cg01097938	chr3	58564816	-	2	1	0	0	0	1	0	OpenSea	FAM107A;FAM107A;FAM107A;FAM107A	NM_007177;NM_001076778;NM_001282713;NM_001282714	FAM107A;FAM107A
cg27210576	chr3	119132642	-	2	1	0	0	0	1	0	OpenSea	ARHGAP31	NM_020754
cg03404102	chr3	122103036	+	2	1	0	0	0	1	0	Island	FAM162A;CCDC58;FAM162A	NM_014367;NM_001017928;NM_014367	CCDC58;CCDC58;FAM162A;FAM162A;FAM162A;FAM162A;FAM162A;FAM162A
cg24829557	chr3	123813465	+	2	1	0	0	0	1	0	OpenSea	KALRN;KALRN;KALRN	NR_028136;NM_001024660;NM_003947	KALRN;KALRN;KALRN;KALRN;KALRN
cg27430182	chr3	126195181	+	2	1	0	0	0	1	0	Island	ZXDC;ZXDC	NM_025112;NM_001040653	ZXDC;ZXDC;ZXDC
cg06661266	chr3	134027721	-	2	1	0	0	0	1	0	N_Shelf
cg09937516	chr3	185995542	-	2	1	0	0	0	1	0	OpenSea	DGKG;DGKG;DGKG	NM_001080745;NM_001080744;NM_001346	DGKG
cg08399422	chr4	5622109	+	2	1	0	0	0	1	0	OpenSea	EVC2;EVC2	NM_001166136;NM_147127	EVC2
cg01352688	chr4	6072234	-	2	1	0	0	0	1	0	OpenSea	JAKMIP1;JAKMIP1	NM_144720;NM_001099433	JAKMIP1
cg14104342	chr4	6422746	-	2	1	0	0	0	1	0	OpenSea	PPP2R2C;PPP2R2C;PPP2R2C;PPP2R2C;PPP2R2C	NM_001206996;NM_020416;NM_001206995;NM_001206994;NM_001206996	PPP2R2C;PPP2R2C;PPP2R2C;PPP2R2C
cg03815800	chr4	8440674	+	2	1	0	0	0	1	0	N_Shore	ACOX3;ACOX3	NM_001101667;NM_003501	METTL19;METTL19;METTL19;ACOX3;ACOX3
cg20816699	chr4	12540012	-	2	1	0	0	0	1	0	OpenSea
cg03315557	chr4	24471294	-	2	1	0	0	0	1	0	N_Shore
cg26448612	chr4	25348745	-	2	1	0	0	0	1	0	OpenSea	ZCCHC4	NM_024936	ZCCHC4;ZCCHC4
cg07296816	chr4	76649418	-	2	1	0	0	0	1	0	N_Shore	USO1;USO1	NM_003715;NM_001290049	USO1;USO1;G3BP2;G3BP2;G3BP2;G3BP2
cg01660114	chr4	83630442	+	2	1	0	0	0	1	0	OpenSea	SCD5;SCD5	NM_001037582;NM_024906
cg00623090	chr4	88130782	-	2	1	0	0	0	1	0	OpenSea	KLHL8;KLHL8;KLHL8;KLHL8;KLHL8	NR_120447;NM_001292003;NM_020803;NM_001292007;NM_001292006	KLHL8;KLHL8;KLHL8;KLHL8;KLHL8;KLHL8;KLHL8;KLHL8
cg00575672	chr4	100644171	-	2	1	0	0	0	1	0	OpenSea
cg25689728	chr4	146424193	-	2	1	0	0	0	1	0	OpenSea	SMAD1-AS2;SMAD1;SMAD1	NR_108077;NM_005900;NM_001003688	RP11-301H24.3;SMAD1;SMAD1;SMAD1;SMAD1;SMAD1;SMAD1;SMAD1;SMAD1;SMAD1;SMAD1;SMAD1;SMAD1
cg09523568	chr4	186084287	-	2	1	0	0	0	1	0	OpenSea	CFAP97	NM_020827
cg07437801	chr5	276445	-	2	1	0	0	0	1	0	S_Shelf	PDCD6;PDCD6;PDCD6;PDCD6;PDCD6;PDCD6	NR_073609;NM_001267558;NM_001267559;NM_013232;NM_001267557;NM_001267556	PDCD6;PDCD6
cg01906445	chr5	36068404	+	2	1	0	0	0	1	0	OpenSea	UGT3A2;UGT3A2;UGT3A2	NM_001168316;NM_174914;NR_031764	UGT3A2;UGT3A2;UGT3A2;UGT3A2
cg21801816	chr5	37554933	+	2	1	0	0	0	1	0	OpenSea	WDR70	NM_018034	WDR70;WDR70
cg17554716	chr5	52856476	-	2	1	0	0	0	1	0	N_Shore	NDUFS4;NDUFS4	NM_002495;NM_002495	NDUFS4;NDUFS4;NDUFS4;NDUFS4;NDUFS4;NDUFS4;NDUFS4
cg16598683	chr5	55387209	-	2	1	0	0	0	1	0	OpenSea
cg16407760	chr5	67548673	-	2	1	0	0	0	1	0	OpenSea	PIK3R1	NM_181523	PIK3R1
cg12398079	chr5	93222917	+	2	1	0	0	0	1	0	OpenSea	FAM172A;FAM172A;FAM172A;FAM172A	NR_028080;NM_001163417;NM_001163418;NM_032042	FAM172A
cg03776662	chr5	122430677	-	2	1	0	0	0	1	0	Island	PRDM6	NM_001136239
cg14825688	chr5	132208181	-	2	1	0	0	0	1	0	OpenSea	LEAP2	NM_052971	LEAP2;LEAP2;LEAP2;LEAP2
cg22861116	chr5	140762582	-	2	1	0	0	0	1	0	Island	PCDHGA4;PCDHGA7;PCDHGA6;PCDHGA1;PCDHGA5;PCDHGB1;PCDHGA3;PCDHGA2;PCDHGB2;PCDHGA7;PCDHGB3	NM_018917;NM_032087;NM_018919;NM_018912;NM_018918;NM_018922;NM_018916;NM_018915;NM_018923;NM_018920;NM_018924	PCDHGA7
cg11054768	chr5	172380641	+	2	1	0	0	0	1	0	OpenSea			CTC-308K20.2
cg17996329	chr5	176057427	-	2	1	0	0	0	1	0	Island	SNCB;SNCB;EIF4E1B;SNCB;SNCB	NM_003085;NM_001001502;NM_001099408;NM_003085;NM_001001502	EIF4E1B;EIF4E1B;SNCB;SNCB;SNCB;SNCB;SNCB;SNCB
cg13762595	chr6	12968889	+	2	1	0	0	0	1	0	OpenSea	PHACTR1;PHACTR1	NM_001242648;NM_030948	PHACTR1;PHACTR1
ch.6.14534615F	chr6	14426636	+	2	1	0	0	0	1	0	OpenSea
cg11033938	chr6	26602400	+	2	1	0	0	0	1	0	S_Shelf
cg09987651	chr6	27463667	+	2	1	0	0	0	1	0	S_Shore
cg09057517	chr6	27570490	-	2	1	0	0	0	1	0	OpenSea
cg26380819	chr6	30431659	+	2	1	0	0	0	1	0	Island
cg12730088	chr6	31324962	-	2	1	0	0	0	1	0	Island	HLA-B;HLA-B	NM_005514;NM_005514	HLA-B;HLA-B;HLA-B;HLA-B;HLA-B;HLA-B;HLA-B;HLA-B
cg24718846	chr6	31465603	-	2	1	0	0	0	1	0	Island	MICB	NM_005931	MICB;MICB;MICB;MICB;Y_RNA
cg26751300	chr6	33169058	-	2	1	0	0	0	1	0	S_Shore	SLC39A7;RXRB;SLC39A7	NM_006979;NM_021976;NM_001077516	SLC39A7;RXRB;RXRB;RXRB;SLC39A7;RXRB;SLC39A7;SLC39A7;RXRB;SLC39A7;SLC39A7
cg16751357	chr6	35150268	-	2	1	0	0	0	1	0	Island
cg00931187	chr6	42846967	+	2	1	0	0	0	1	0	OpenSea	RPL7L1	NM_198486	RPL7L1;RPL7L1;RPL7L1;RPL7L1;RPL7L1;RPL7L1;RPL7L1;RPL7L1
cg13727613	chr6	45389871	+	2	1	0	0	0	1	0	Island	RUNX2;RUNX2;RUNX2	NM_001015051;NM_001024630;NM_004348	RUNX2;RUNX2;RUNX2;RUNX2
cg20503336	chr6	76445491	+	2	1	0	0	0	1	0	OpenSea
cg13822561	chr6	92400160	-	2	1	0	0	0	1	0	OpenSea			RP3-433F14.3
cg23537545	chr6	98043119	+	2	1	0	0	0	1	0	OpenSea	LOC101927314	NR_110757
cg17220677	chr6	100676745	+	2	1	0	0	0	1	0	N_Shore
cg22727304	chr6	108439520	-	2	1	0	0	0	1	0	Island			OSTM1
cg23240171	chr6	136346628	+	2	1	0	0	0	1	0	OpenSea	PDE7B	NM_018945
cg23062385	chr6	143928702	-	2	1	0	0	0	1	0	OpenSea	PHACTR2;PHACTR2	NM_001100166;NM_014721	PHACTR2;PHACTR2
cg14021451	chr6	168960952	+	2	0	1	0	0	1	0	S_Shelf	SMOC2;SMOC2	NM_001166412;NM_022138
cg07454365	chr7	707796	-	2	1	0	0	0	1	0	N_Shelf	PRKAR1B;PRKAR1B;PRKAR1B;PRKAR1B;PRKAR1B;PRKAR1B	NM_002735;NM_001164762;NM_001164761;NM_001164759;NM_001164760;NM_001164758
cg27053785	chr7	1024142	-	2	1	0	0	0	1	0	Island	CYP2W1	NM_017781
cg08472276	chr7	1133186	+	2	1	0	0	0	1	0	Island	C7orf50;GPER;GPER;GPER;C7orf50;C7orf50	NM_001134395;NM_001505;NM_001098201;NM_001039966;NM_032350;NM_001134396	GPER;GPER;GPER;C7orf50
cg12529027	chr7	2727683	-	2	1	0	0	0	1	0	Island	AMZ1	NM_133463	AMZ1;AMZ1
cg06123544	chr7	5632476	-	2	1	0	0	0	1	0	Island	FSCN1;FSCN1	NM_003088;NM_003088	FSCN1;FSCN1;FSCN1;FSCN1;FSCN1
cg03091178	chr7	39690213	+	2	1	0	0	0	1	0	OpenSea	RALA	NM_005402	RALA;RALA;RALA
cg09026137	chr7	44870853	+	2	1	0	0	0	1	0	OpenSea	H2AFV	NM_138635
cg07770749	chr7	48069915	-	2	1	0	0	0	1	0	OpenSea	SUN3;SUN3;SUN3	NM_001030019;NM_152782;NM_001284350	SUN3;SUN3;SUN3
cg08832709	chr7	91569966	-	2	1	0	0	0	1	0	N_Shore	AKAP9;AKAP9	NM_005751;NM_147185	AKAP9;AKAP9;AKAP9;AKAP9
cg03151980	chr7	106414347	-	2	1	0	0	0	1	0	OpenSea			RP5-884M6.1;RP5-884M6.1
cg02392881	chr7	106769937	-	2	1	0	0	0	1	0	OpenSea	PRKAR2B	NM_002736	PRKAR2B;CTA-360L10.1;PRKAR2B
cg09895893	chr7	107953712	-	2	1	0	0	0	1	0	OpenSea	NRCAM;NRCAM;NRCAM;NRCAM	NM_001193583;NM_001193584;NM_001193582;NM_005010	NRCAM;NRCAM;NRCAM;NRCAM;NRCAM;NRCAM;NRCAM;NRCAM;NRCAM
cg01971483	chr7	116166408	-	2	1	0	0	0	1	0	Island	CAV1	NM_001753	CAV1;CAV1;CAV1;CAV1;CAV1;CAV1;CAV1;CAV1
cg25308591	chr7	124286919	+	2	1	0	0	0	1	0	OpenSea			U6
cg00861497	chr7	131514718	-	2	1	0	0	0	1	0	OpenSea
cg20770332	chr7	132005802	+	2	1	0	0	0	1	0	OpenSea	PLXNA4	NM_020911
cg00832923	chr7	150270224	-	2	1	0	0	0	1	0	OpenSea	GIMAP4	NM_018326	GIMAP4;GIMAP4;GIMAP4
cg02262290	chr7	153111117	-	2	1	0	0	0	1	0	OpenSea			AC073236.3;AC073236.3
cg27576576	chr7	156786077	-	2	1	0	0	0	1	0	OpenSea
cg05865860	chr7	158649142	-	2	1	0	0	0	1	0	Island	WDR60	NM_018051	WDR60
cg11166681	chr8	12801746	+	2	1	0	0	0	1	0	OpenSea	KIAA1456	NM_020844	KIAA1456;KIAA1456
cg23716636	chr8	19572046	-	2	1	0	0	0	1	0	OpenSea			CSGALNACT1;CSGALNACT1;CSGALNACT1;CSGALNACT1;CSGALNACT1
cg06065611	chr8	23484220	-	2	1	0	0	0	1	0	OpenSea
cg07551677	chr8	28570561	-	2	1	0	0	0	1	0	N_Shelf	EXTL3	NM_001440	EXTL3;EXTL3;EXTL3;EXTL3;EXTL3;EXTL3;EXTL3;EXTL3
cg08494221	chr8	30892479	-	2	1	0	0	0	1	0	OpenSea	PURG;WRN	NM_001015508;NM_000553	PURG;WRN
cg11586086	chr8	32405408	-	2	1	0	0	0	1	0	Island	NRG1;NRG1;NRG1;NRG1;NRG1;NRG1;NRG1;NRG1;NRG1;NRG1;NRG1;NRG1	NM_004495;NM_013964;NM_001160008;NM_001160007;NM_001160005;NM_001160004;NM_013956;NM_001160002;NM_013960;NM_013958;NM_013957;NM_013962	NRG1;NRG1;NRG1;NRG1
cg18410618	chr8	48905648	-	2	1	0	0	0	1	0	OpenSea
cg22459755	chr8	49293005	+	2	1	0	0	0	1	0	N_Shore
cg17812212	chr8	57453049	+	2	1	0	0	0	1	0	OpenSea	LINC00968;LOC101929415	NR_038236;NR_125813	RP11-17A4.3;RP11-17A4.3;RP11-17A4.3;RP11-16M8.2;RP11-16M8.2;RP11-16M8.2;RP11-16M8.2;RP11-16M8.2;RP11-16M8.2;RP11-17A4.2;RP11-16M8.2
cg05195377	chr8	71292753	+	2	1	0	0	0	1	0	OpenSea	NCOA2	NM_006540	NCOA2;NCOA2;NCOA2
cg27528660	chr8	72987924	+	2	1	0	0	0	1	0	Island	TRPA1	NM_007332	TRPA1;RP11-383H13.1
cg01803859	chr8	95221342	-	2	1	0	0	0	1	0	OpenSea	CDH17;CDH17	NM_004063;NM_001144663	CDH17;CDH17;CDH17
cg08849191	chr8	102616494	+	2	1	0	0	0	1	0	OpenSea	GRHL2	NM_024915
cg09283750	chr8	139512083	+	2	1	0	0	0	1	0	S_Shelf
cg03860984	chr9	91957332	-	2	1	0	0	0	1	0	OpenSea	SECISBP2;SECISBP2;SECISBP2;SECISBP2	NM_024077;NM_001282688;NM_001282689;NM_001282690
cg21162693	chr9	99998343	+	2	1	0	0	0	1	0	N_Shelf
cg14543630	chr9	116732084	-	2	1	0	0	0	1	0	OpenSea	ZNF618	NM_133374	ZNF618
cg21283823	chr9	120088313	+	2	1	0	0	0	1	0	OpenSea	ASTN2	NM_014010	ASTN2
cg00286052	chr9	123987744	+	2	1	0	0	0	1	0	OpenSea			RP11-477J21.5;GSN
cg03242401	chr9	134304079	+	2	1	0	0	0	1	0	OpenSea	BAT2L1	NM_013318	PRRC2B;PRRC2B;PRRC2B;PRRC2B
cg00880656	chr9	134322813	+	2	1	0	0	0	1	0	OpenSea	PRRC2B	NM_013318	PRRC2B;PRRC2B;PRRC2B
cg04372533	chr9	137018432	-	2	1	0	0	0	1	0	N_Shore	WDR5;WDR5	NM_052821;NM_017588
cg21507303	chr9	137743237	-	2	1	0	0	0	1	0	OpenSea	MIR3689B;MIR3689D2;MIR3689E;MIR3689A;MIR3689F;LOC101448202	NR_037469;NR_039694;NR_039695;NR_037460;NR_039696;NR_103451
cg03984347	chr1	45190262	+	1	1	0	0	0	0	1	Island	C1orf228	NM_001145636	C1orf228;C1orf228;RP4-678E16.4;RP4-678E16.4;C1orf228
cg04212926	chr1	45190912	+	1	1	0	0	0	0	1	S_Shore	C1orf228	NM_001145636	C1orf228;RP4-678E16.4;C1orf228
cg04905791	chr1	110438564	+	1	1	0	0	0	0	1	OpenSea			RP11-195M16.3
cg05132925	chr1	110438827	+	1	1	0	0	0	0	1	OpenSea			RP11-195M16.3
cg23093692	chr1	234367145	-	1	0	0	0	0	1	1	Island	SLC35F3	NM_173508	SLC35F3
cg00848594	chr10	45495782	-	1	1	0	0	0	0	1	N_Shore	C10orf25;ZNF22	NM_001039380;NM_006963	C10orf25;ZNF22
cg15234845	chr10	102496500	+	1	0	0	0	0	1	1	N_Shore			PAX2
cg12537405	chr10	134898881	+	1	1	0	0	0	0	1	S_Shore			RP13-439H18.4
cg24311634	chr12	131519883	-	1	0	0	0	0	1	1	S_Shelf	ADGRD1	NM_198827	RP11-76C10.2;RP11-76C10.2
cg26184673	chr12	131520095	-	1	0	0	0	0	1	1	S_Shelf	ADGRD1	NM_198827	RP11-76C10.2
cg05768367	chr14	99728939	-	1	1	0	0	0	0	1	OpenSea	BCL11B;BCL11B;BCL11B;BCL11B	NM_022898;NM_001282238;NM_001282237;NM_138576	AL109767.1
cg07256732	chr16	621771	-	1	1	0	0	0	0	1	S_Shore	PIGQ;PIGQ	NM_148920;NM_004204	PIGQ;PIGQ;PIGQ;PIGQ;PIGQ;PIGQ;PIGQ;PIGQ;PIGQ
cg08805041	chr16	621841	-	1	0	0	0	0	1	1	S_Shore	PIGQ;PIGQ	NM_148920;NM_004204	PIGQ;PIGQ;PIGQ;PIGQ;PIGQ;PIGQ;PIGQ;PIGQ;PIGQ
cg08151623	chr16	3242737	-	1	1	0	0	0	0	1	Island			AJ003147.9
cg04946910	chr16	3243392	-	1	1	0	0	0	0	1	Island			AJ003147.9
cg21518212	chr17	171948	+	1	0	0	0	0	1	1	S_Shore	RPH3AL	NM_006987	RP11-1260E13.1;RP11-1260E13.1
cg05170070	chr17	9550108	-	1	0	0	0	0	1	1	S_Shore	USP43;USP43	NM_153210;NM_001267576	USP43
cg00043405	chr19	35654249	-	1	1	0	0	0	0	1	OpenSea	FXYD5;FXYD5;FXYD5;FXYD5	NR_028406;NM_014164;NM_144779;NM_001164605	FXYD5;FXYD5
cg25293896	chr19	45720949	+	1	0	0	0	0	1	1	Island	EXOC3L2	NM_138568	EXOC3L2
cg14234302	chr19	50391354	+	1	1	0	0	0	0	1	N_Shore	TBC1D17;TBC1D17	NM_024682;NM_001168222
cg07548255	chr2	109746754	+	1	1	0	0	0	0	1	Island	LOC100287216;SH3RF3	NR_029193;NM_001099289	AC133109.1
cg03122532	chr21	39644216	-	1	1	0	0	0	0	1	OpenSea	KCNJ15;KCNJ15;KCNJ15	NM_002243;NM_170736;NM_170737	KCNJ15;KCNJ15;KCNJ15;KCNJ15;KCNJ15;KCNJ15;KCNJ15;KCNJ15;KCNJ15;KCNJ15;KCNJ15;TMPRSS3
cg14213842	chr22	31001780	+	1	1	0	0	0	0	1	OpenSea	TCN2;TCN2;PES1;PES1	NM_000355;NM_001184726;NM_001282328;NM_001282327	PES1;PES1;TCN2;TCN2;TCN2;TCN2;TCN2;PES1;PES1;RP1-56J10.8;MTMR3
cg01541198	chr22	31002067	-	1	1	0	0	0	0	1	OpenSea	TCN2;TCN2;PES1;PES1	NM_000355;NM_001184726;NM_001282328;NM_001282327	PES1;PES1;TCN2;TCN2;TCN2;TCN2;TCN2;PES1;PES1;RP1-56J10.8;MTMR3
cg07123855	chr22	39323204	-	1	1	0	0	0	0	1	Island
cg01342115	chr3	134031663	-	1	0	0	0	0	1	1	Island			RP11-200A1.1
cg01060059	chr5	41870081	-	1	1	0	0	0	0	1	Island	OXCT1	NM_000436	OXCT1-AS1;OXCT1-AS1
cg02452944	chr5	140810109	+	1	0	0	0	0	1	1	N_Shore	PCDHGA4;PCDHGA11;PCDHGA11;PCDHGA9;PCDHGA1;PCDHGB1;PCDHGB6;PCDHGA12;PCDHGB3;PCDHGB7;PCDHGA6;PCDHGA8;PCDHGA10;PCDHGA5;PCDHGB4;PCDHGA3;PCDHGA2;PCDHGA12;PCDHGB2;PCDHGA7;PCDHGB5	NM_018917;NM_032092;NM_018914;NM_018921;NM_018912;NM_018922;NM_018926;NM_003735;NM_018924;NM_018927;NM_018919;NM_032088;NM_018913;NM_018918;NM_003736;NM_018916;NM_018915;NM_032094;NM_018923;NM_018920;NM_018925	PCDHGA12
cg22339775	chr6	26224925	+	1	0	0	0	0	1	1	N_Shore	HIST1H3E	NM_003532	HIST1H3E
cg09470274	chr6	28584057	-	1	1	0	0	0	0	1	Island			SCAND3
cg10951305	chr6	31510149	-	1	0	0	0	0	1	1	S_Shore	BAT1;BAT1;SNORD84;BAT1;BAT1	NM_004640;NM_004640;NR_003065;NM_080598;NM_080598	DDX39B;DDX39B;DDX39B;DDX39B;DDX39B;DDX39B;DDX39B;DDX39B;DDX39B;DDX39B;DDX39B;DDX39B;DDX39B;DDX39B;DDX39B;DDX39B;DDX39B-AS1;DDX39B-AS1;DDX39B-AS1;DDX39B-AS1;DDX39B
cg15829535	chr6	33048760	-	1	1	0	0	0	0	1	Island	HLA-DPB1	NM_002121	HLA-DPB1;HLA-DPB1;HLA-DPB1;HLA-DPA1;HLA-DPB1;HLA-DPB1;HLA-DPB1;HLA-DPA1;HLA-DPA1;HLA-DPA1;HLA-DPB1;HLA-DPB1
cg16001811	chr6	168197177	+	1	0	0	0	0	1	1	Island	C6orf123	NR_026773	C6orf123;C6orf123
cg23121394	chr6	168197410	-	1	0	0	0	0	1	1	Island	C6orf123	NR_026773	C6orf123;C6orf123;C6orf123;C6orf123
cg18509524	chr8	62052594	+	1	1	0	0	0	0	1	S_Shore			CLVS1
cg07612454	chr8	73164790	-	1	1	0	0	0	0	1	S_Shore
cg09526989	chr8	137195146	-	1	0	0	0	0	1	1	OpenSea
cg26908276	chr1	1489793	+	1	1	0	0	0	0	0	Island	SSU72	NM_014188
cg02607043	chr1	2024071	+	1	1	0	0	0	0	0	N_Shore	PRKCZ;PRKCZ;PRKCZ	NM_001033581;NM_002744;NM_001242874	PRKCZ;PRKCZ;PRKCZ;PRKCZ;PRKCZ;PRKCZ
cg12936238	chr1	2254582	-	1	1	0	0	0	0	0	Island	MORN1	NM_024848
cg11966378	chr1	5483783	-	1	1	0	0	0	0	0	OpenSea
cg14032528	chr1	11866380	-	1	1	0	0	0	0	0	Island	CLCN6;CLCN6;CLCN6;CLCN6;MTHFR	NM_001286;NM_021737;NM_021735;NM_021736;NM_005957	MTHFR;MTHFR;MTHFR;MTHFR;MTHFR;CLCN6;CLCN6;CLCN6;CLCN6;MTHFR;CLCN6;CLCN6
cg27552113	chr1	16861662	-	1	0	0	0	0	1	0	Island			RP5-875O13.1;AL355149.1;U1;RP5-875O13.1;RP4-798A10.5
cg14801652	chr1	18251683	-	1	1	0	0	0	0	0	OpenSea
cg11174740	chr1	19720023	+	1	0	0	0	0	1	0	OpenSea	CAPZB;CAPZB;CAPZB;CAPZB	NM_001206541;NM_001282162;NM_004930;NM_001206540	CAPZB;CAPZB;CAPZB
cg20809693	chr1	25574374	-	1	1	0	0	0	0	0	Island	C1orf63	NM_020317	C1orf63;C1orf63;C1orf63;C1orf63;C1orf63;C1orf63;C1orf63;C1orf63;C1orf63;C1orf63
cg20743933	chr1	33647933	-	1	1	0	0	0	0	0	S_Shore	TRIM62	NM_018207	TRIM62;TRIM62;TRIM62;TRIM62;TRIM62;TRIM62
cg24547948	chr1	36554901	-	1	1	0	0	0	0	0	Island	ADPRHL2	NM_017825	ADPRHL2;ADPRHL2;ADPRHL2
cg08164720	chr1	45313025	-	1	1	0	0	0	0	0	S_Shelf
cg07965149	chr1	46151362	+	1	1	0	0	0	0	0	N_Shore	GPBP1L1	NM_021639	GPBP1L1;GPBP1L1;GPBP1L1;GPBP1L1;GPBP1L1;GPBP1L1;GPBP1L1
cg11203551	chr1	52610547	+	1	0	0	0	0	1	0	S_Shelf	ZFYVE9;ZFYVE9;ZFYVE9	NM_007323;NM_004799;NM_007324	ZFYVE9
cg03370311	chr1	54796817	-	1	1	0	0	0	0	0	OpenSea	SSBP3;SSBP3;SSBP3	NM_018070;NM_001009955;NM_145716	SSBP3;SSBP3;SSBP3;SSBP3;SSBP3
cg15812693	chr1	56000424	+	1	0	0	0	0	1	0	OpenSea
cg01469108	chr1	60539498	-	1	1	0	0	0	0	0	Island	C1orf87	NM_152377	C1orf87;C1orf87
cg23608903	chr1	62149661	+	1	1	0	0	0	0	0	OpenSea	TM2D1	NM_032027	TM2D1;TM2D1;TM2D1;TM2D1;TM2D1;TM2D1
cg09456465	chr1	63782395	-	1	0	0	0	0	1	0	Island			LINC00466;LINC00466
cg17443359	chr1	91300231	-	1	1	0	0	0	0	0	N_Shore			RP4-665J23.1;RP4-665J23.1;RP4-665J23.1
cg20402988	chr1	95058623	-	1	1	0	0	0	0	0	OpenSea			RP11-86H7.6
cg06661172	chr1	100337875	-	1	1	0	0	0	0	0	OpenSea	AGL;AGL;AGL;AGL;AGL;AGL	NM_000642;NM_000643;NM_000644;NM_000028;NM_000646;NM_000645
cg09368670	chr1	109234826	-	1	1	0	0	0	0	0	Island	PRPF38B	NM_018061	PRPF38B;PRPF38B;PRPF38B;PRPF38B
cg16998883	chr1	109618820	+	1	1	0	0	0	0	0	Island	TAF13	NM_005645	TAF13;TAF13
cg21200085	chr1	142802273	-	1	1	0	0	0	0	0	OpenSea
cg16509736	chr1	145508746	+	1	0	0	0	0	1	0	S_Shore	RBM8A;NBPF20;NBPF10;NBPF10	NM_005105;NM_001278267;NM_001039703;NM_001302371	RBM8A;RP11-315I20.1;RP11-315I20.1;RP11-315I20.1;RP11-315I20.1;RP11-315I20.1
cg15212712	chr1	150852135	-	1	1	0	0	0	0	0	S_Shelf
cg21718113	chr1	152571909	+	1	1	0	0	0	0	0	OpenSea	LCE3C	NM_178434	LCE3C
cg03102031	chr1	152757457	-	1	1	0	0	0	0	0	OpenSea	LCE1E	NM_178353	LCE1E;LCE1E
cg16516270	chr1	156195431	-	1	1	0	0	0	0	0	OpenSea	PMF1	NM_007221	RP11-54H19.8;PMF1;PMF1
cg04311699	chr1	161287640	+	1	0	0	0	0	1	0	S_Shelf	SDHC;SDHC;SDHC;SDHC;LOC642502	NM_001035511;NM_003001;NM_001035513;NM_001035512;NM_001089593	SDHC
cg09168939	chr1	164652019	-	1	0	0	0	0	1	0	OpenSea	PBX1	NM_002585	PBX1;PBX1;PBX1;PBX1;PBX1;PBX1
cg18626683	chr1	170659175	-	1	1	0	0	0	0	0	OpenSea	PRRX1;PRRX1	NM_006902;NM_022716
cg24985071	chr1	185126361	-	1	0	0	0	0	1	0	Island	SWT1;TRMT1L;SWT1;SWT1;TRMT1L	NM_001105518;NM_001202423;NM_017673;NM_017673;NM_030934	SWT1;TRMT1L;SWT1;SWT1;SWT1;TRMT1L;TRMT1L
cg26653401	chr1	185369603	+	1	0	0	0	0	1	0	OpenSea
cg26803216	chr1	193029757	+	1	0	0	0	0	1	0	S_Shore	TROVE2;TROVE2;UCHL5;TROVE2	NM_001042369;NM_004600;NM_015984;NM_001042370	UCHL5;UCHL5;UCHL5;UCHL5;UCHL5;UCHL5;UCHL5;UCHL5;UCHL5;UCHL5;UCHL5;TROVE2;TROVE2;TROVE2;TROVE2;TROVE2;TROVE2;TROVE2;TROVE2
cg17026573	chr1	193273188	-	1	1	0	0	0	0	0	OpenSea	LINC01031	NR_125789	RP11-452J13.1
cg27447868	chr1	204042270	+	1	1	0	0	0	0	0	Island	SOX13;SOX13	NM_005686;NM_005686	SOX13;SOX13;SOX13;SOX13;SOX13;SOX13
cg13768679	chr1	220605815	+	1	1	0	0	0	0	0	OpenSea
cg09820183	chr1	222886073	+	1	1	0	0	0	0	0	Island	C1orf58;AIDA;C1orf58	NM_144695;NM_022831;NM_144695	AIDA;BROX;BROX;BROX;BROX;BROX;AIDA;BROX;BROX;BROX;AIDA;AIDA;AIDA;AIDA;BROX
cg23982151	chr1	224371627	-	1	1	0	0	0	0	0	Island	DEGS1;DEGS1	NM_144780;NM_003676	DEGS1
cg10718618	chr1	228328583	-	1	1	0	0	0	0	0	S_Shore	GUK1;GUK1	NM_001159390;NM_000858	GUK1;GUK1;GUK1;GUK1;GUK1;GUK1;GUK1;GUK1;GUK1;GUK1;GUK1;GUK1;GUK1;GUK1;GUK1;GUK1;GUK1;GUK1;GUK1
cg04849089	chr1	229326090	+	1	1	0	0	0	0	0	OpenSea
cg12465412	chr1	233428450	+	1	1	0	0	0	0	0	N_Shelf	PCNXL2	NM_014801	PCNXL2
cg11815478	chr1	236357439	+	1	0	0	0	0	1	0	OpenSea	GPR137B	NM_003272	GPR137B
cg25552893	chr1	236958163	-	1	0	0	0	0	1	0	N_Shore	MTR	NM_000254	MTR;MTR;MTR;MTR;MTR
cg07418387	chr1	240375464	+	1	1	0	0	0	0	0	S_Shelf	FMN2	NM_020066
cg02056451	chr1	244270283	+	1	1	0	0	0	0	0	OpenSea			RP11-278H7.3
cg14252488	chr1	245361403	+	1	1	0	0	0	0	0	OpenSea	KIF26B	NM_018012
cg13385437	chr10	563370	+	1	0	0	0	0	1	0	OpenSea	DIP2C	NM_014974	DIP2C
cg09410317	chr10	3168669	+	1	1	0	0	0	0	0	OpenSea	PFKP	NM_002627
cg23532197	chr10	11908666	-	1	1	0	0	0	0	0	N_Shelf	C10orf47	NM_153256	C10orf47;RP11-401F24.4;RP11-401F24.4
cg12214701	chr10	13382978	-	1	0	0	0	0	1	0	OpenSea	SEPHS1;SEPHS1;SEPHS1	NM_001195602;NM_012247;NM_001195604	SEPHS1;SEPHS1;SEPHS1
cg11197893	chr10	13708261	-	1	1	0	0	0	0	0	OpenSea	FRMD4A	NM_018027
cg12285118	chr10	14816973	+	1	0	0	0	0	1	0	OpenSea	FAM107B	NM_031453	FAM107B;FAM107B
cg23449974	chr10	22605194	-	1	1	0	0	0	0	0	Island	COMMD3	NM_012071	COMMD3;COMMD3;COMMD3;COMMD3;COMMD3;COMMD3;COMMD3;COMMD3;COMMD3;COMMD3;COMMD3;COMMD3;COMMD3;COMMD3;COMMD3
cg10733208	chr10	27547436	+	1	1	0	0	0	0	0	N_Shore			RP11-748L13.1;LRRC37A6P
cg27078813	chr10	43633258	-	1	1	0	0	0	0	0	Island	CSGALNACT2	NM_018590	CSGALNACT2
cg20870823	chr10	44160344	-	1	0	0	0	0	1	0	N_Shelf	ZNF32-AS3	NR_038867	RP11-402L1.11;ZNF32-AS3
cg26893854	chr10	52160837	-	1	1	0	0	0	0	0	OpenSea	SGMS1	NM_147156	SGMS1
cg16077267	chr10	53972770	-	1	0	0	0	0	1	0	OpenSea	PRKG1;PRKG1	NM_001098512;NM_006258	PRKG1
cg11931423	chr10	61768786	+	1	1	0	0	0	0	0	OpenSea
cg01802114	chr10	62204885	+	1	1	0	0	0	0	0	OpenSea	ANK3;ANK3	NM_001204404;NM_001204403
cg22885526	chr10	63826774	+	1	0	0	0	0	1	0	OpenSea	ARID5B	NM_032199
cg19172970	chr10	68254075	+	1	1	0	0	0	0	0	OpenSea	CTNNA3;CTNNA3	NM_013266;NM_001127384	snoU40
cg00755791	chr10	75768461	+	1	0	0	0	0	1	0	OpenSea	VCL;VCL	NM_003373;NM_014000	RP11-417O11.5;VCL;VCL;VCL
cg06993191	chr10	76514031	-	1	1	0	0	0	0	0	OpenSea
cg15737398	chr10	90639829	+	1	1	0	0	0	0	0	Island	STAMBPL1	NM_020799	STAMBPL1;STAMBPL1;STAMBPL1
cg26396864	chr10	96180637	+	1	0	0	0	0	1	0	OpenSea	TBC1D12	NM_015188
cg12801391	chr10	98126436	-	1	0	0	0	0	1	0	OpenSea	TLL2	NM_012465	TLL2
cg24206884	chr10	105007769	-	1	1	0	0	0	0	0	OpenSea	LOC729020;LOC729020	NM_001143909;NM_001143909
cg07027251	chr10	111216426	-	1	0	0	0	0	1	0	N_Shore
cg17161130	chr10	113544977	+	1	1	0	0	0	0	0	OpenSea
cg14711881	chr10	113639924	+	1	1	0	0	0	0	0	OpenSea
cg19876672	chr10	118891266	+	1	1	0	0	0	0	0	N_Shore	VAX1	NM_199131	VAX1
cg05518803	chr10	124739553	-	1	1	0	0	0	0	0	N_Shore	PSTK	NM_153336	PSTK;PSTK;PSTK;PSTK;PSTK
cg17850540	chr10	126239847	+	1	0	0	0	0	1	0	OpenSea	LHPP;LHPP	NM_001167880;NM_022126	LHPP;LHPP
cg10578072	chr10	128147842	+	1	0	0	0	0	1	0	OpenSea	C10orf90	NM_001004298	C10orf90
cg01358221	chr10	130710691	+	1	0	0	0	0	1	0	OpenSea			RP11-442O18.2
cg01040749	chr10	134400440	-	1	1	0	0	0	0	0	OpenSea	INPP5A	NM_005539	INPP5A
cg14546128	chr10	134491509	-	1	1	0	0	0	0	0	OpenSea	INPP5A	NM_005539
cg11194118	chr10	134790922	+	1	1	0	0	0	0	0	Island
cg19389884	chr11	1358515	+	1	1	0	0	0	0	0	Island
cg00570518	chr11	2154952	+	1	0	0	0	0	1	0	S_Shore	INS-IGF2;IGF2;IGF2;IGF2	NR_003512;NM_001127598;NM_000612;NM_001007139	IGF2;INS-IGF2
cg22346124	chr11	2291677	-	1	1	0	0	0	0	0	Island	ASCL2;ASCL2	NM_005170;NM_005170	ASCL2;ASCL2
cg13495046	chr11	3731887	+	1	1	0	0	0	0	0	OpenSea	NUP98;NUP98	NM_139132;NM_016320
cg01013627	chr11	3875585	+	1	1	0	0	0	0	0	N_Shore	STIM1;STIM1;STIM1	NM_001277961;NM_003156;NM_001277962	AC090587.4;STIM1;AC090587.5;STIM1
cg08010020	chr11	5601259	-	1	1	0	0	0	0	0	OpenSea	OR52B6	NM_001005162	OR52B6;HBG2;AC015691.13
cg27591470	chr11	12274524	+	1	1	0	0	0	0	0	OpenSea	MICAL2;MICAL2;MICAL2;MICAL2;MICAL2;MICAL2	NM_014632;NM_001282664;NM_001282665;NM_001282663;NM_001282666;NM_001282667	MICAL2;MICAL2;MICAL2;MICAL2;MICAL2;MICAL2;MICAL2;MICAL2;MICAL2
cg25161531	chr11	19083053	-	1	1	0	0	0	0	0	OpenSea	MRGPRX2;MRGPRX2	NM_001303615;NM_054030	MRGPRX2
cg19800069	chr11	20650115	+	1	1	0	0	0	0	0	OpenSea	SLC6A5	NM_004211	SLC6A5;SLC6A5
cg14689623	chr11	20691161	+	1	1	0	0	0	0	0	Island	NELL1;NELL1;NELL1;NELL1	NM_006157;NM_201551;NM_201551;NM_006157	NELL1;NELL1;NELL1;NELL1;NELL1;NELL1;NELL1
cg18372607	chr11	31827084	+	1	0	0	0	0	1	0	N_Shore	PAX6;PAX6;PAX6	NM_001604;NM_001127612;NM_000280	PAX6;PAX6;PAX6;PAX6;PAX6;PAX6;PAX6
cg16540215	chr11	43856925	-	1	0	0	0	0	1	0	OpenSea	HSD17B12	NM_016142	RP11-613D13.5;RP11-613D13.5;HSD17B12;RP11-613D13.5;HSD17B12;HSD17B12;HSD17B12
cg23391889	chr11	44349464	-	1	0	0	0	0	1	0	OpenSea
cg05096809	chr11	46326699	+	1	1	0	0	0	0	0	OpenSea	CREB3L1	NM_052854
cg21696016	chr11	60701276	+	1	1	0	0	0	0	0	N_Shore	TMEM132A;TMEM132A	NM_178031;NM_017870	TMEM132A;TMEM132A;TMEM132A;TMEM132A;TMEM132A;TMEM132A
cg08555226	chr11	60746131	+	1	1	0	0	0	0	0	OpenSea	CD6;CD6;CD6;CD6	NR_045638;NM_006725;NM_001254751;NM_001254750	CD6;CD6
cg08250352	chr11	60858726	+	1	1	0	0	0	0	0	OpenSea
cg08436828	chr11	65379891	-	1	1	0	0	0	0	0	N_Shore	MAP3K11	NM_002419	MAP3K11;MAP3K11;MAP3K11;MAP3K11
cg14894216	chr11	65794352	-	1	1	0	0	0	0	0	OpenSea	CATSPER1	NM_053054	CATSPER1
cg17222829	chr11	70433293	+	1	0	0	0	0	1	0	OpenSea	SHANK2;SHANK2	NM_012309;NM_133266
cg20932251	chr11	72852302	+	1	1	0	0	0	0	0	Island	FCHSD2	NM_014824	FCHSD2;FCHSD2;FCHSD2;FCHSD2;FCHSD2
cg13935652	chr11	75641861	+	1	1	0	0	0	0	0	OpenSea	UVRAG	NM_003369	UVRAG
cg03676292	chr11	75836261	-	1	1	0	0	0	0	0	OpenSea	UVRAG	NM_003369	UVRAG
cg24254787	chr11	77758343	-	1	0	0	0	0	1	0	OpenSea	NDUFC2-KCTD14;NDUFC2-KCTD14;NDUFC2-KCTD14;KCTD14	NM_001203261;NM_001203262;NM_001203260;NM_001282406	KCTD14
cg09563075	chr11	85331057	-	1	0	0	0	0	1	0	OpenSea	DLG2	NM_001142699	DLG2;DLG2;DLG2
cg24939733	chr11	85397684	-	1	1	0	0	0	0	0	OpenSea	CCDC89	NM_152723	CCDC89
cg16588061	chr11	88070780	-	1	1	0	0	0	0	0	Island	CTSC;CTSC;CTSC	NM_001814;NM_148170;NM_001114173	CTSC;CTSC;CTSC;CTSC;CTSC;CTSC;CTSC;CTSC;CTSC;CTSC;CTSC;CTSC
cg08769162	chr11	92619965	+	1	0	0	0	0	1	0	S_Shelf	FAT3	NM_001008781	FAT3;FAT3
cg04200485	chr11	95900374	-	1	1	0	0	0	0	0	OpenSea	MAML2	NM_032427
cg08580292	chr11	99827363	-	1	1	0	0	0	0	0	OpenSea	CNTN5;CNTN5;CNTN5;CNTN5	NM_001243271;NM_014361;NM_001243270;NM_175566	CNTN5;CNTN5
cg07765328	chr11	100710178	-	1	1	0	0	0	0	0	OpenSea	ARHGAP42	NM_152432	ARHGAP42;7SK;ARHGAP42;ARHGAP42;ARHGAP42;ARHGAP42
cg25600735	chr11	109817187	-	1	0	0	0	0	1	0	OpenSea
cg16376807	chr11	111411991	+	1	0	0	0	0	1	0	Island	LAYN;LAYN;LAYN	NM_001258391;NM_178834;NM_001258390	LAYN;LAYN;LAYN;LAYN;LAYN
cg24517881	chr11	117506767	+	1	0	1	0	0	0	0	OpenSea	DSCAML1	NM_020693
cg15094788	chr11	120190444	+	1	0	0	0	0	1	0	OpenSea	POU2F3	NM_014352	POU2F3
cg05236037	chr11	123612483	+	1	1	0	0	0	0	0	Island	ZNF202	NM_003455	ZNF202;ZNF202;ZNF202;ZNF202;ZNF202;ZNF202;ZNF202;ZNF202;ZNF202
cg10419181	chr11	125544050	+	1	1	0	0	0	0	0	OpenSea	CHEK1;ACRV1;ACRV1;ACRV1;ACRV1	NM_001114121;NM_020108;NM_020107;NM_001612;NM_020069	CHEK1;CHEK1
cg13631852	chr11	134579535	+	1	0	0	0	0	1	0	N_Shelf
cg16593899	chr12	212239	+	1	0	0	0	0	1	0	N_Shore	IQSEC3;IQSEC3	NM_001170738;NM_015232	IQSEC3
cg25103419	chr12	1391371	+	1	0	0	0	0	1	0	OpenSea	ERC1;ERC1;ERC1;ERC1;ERC1	NM_178039;NR_027948;NR_027949;NM_178040;NR_027946	ERC1
cg22141993	chr12	3588764	+	1	0	0	0	0	1	0	OpenSea
cg04234016	chr12	7062109	+	1	1	0	0	0	0	0	OpenSea	PTPN6;PTPN6;PTPN6	NM_002831;NM_080549;NM_080548	PTPN6;PTPN6;PTPN6;PTPN6;PTPN6;PTPN6;PTPN6;PTPN6;PTPN6;PTPN6;PTPN6;PTPN6
cg08215400	chr12	7592407	-	1	0	0	0	0	1	0	Island	CD163L1	NM_174941	CD163L1
cg18427444	chr12	8261513	-	1	1	0	0	0	0	0	OpenSea
cg13738263	chr12	9538105	+	1	0	0	0	0	1	0	OpenSea	LOC101930452	NR_120479	RP13-735L24.1
cg18429584	chr12	10264210	-	1	0	0	0	0	1	0	Island			CLEC1A;CLEC1A
cg03902817	chr12	10902749	+	1	0	0	0	0	1	0	OpenSea	LOC101928162	NR_120463	RP13-81N3.2
cg09425640	chr12	14924455	-	1	1	0	0	0	0	0	S_Shore	HIST4H4	NM_175054	HIST4H4;HIST4H4;HIST4H4;HIST4H4
cg23123140	chr12	19593320	-	1	1	0	0	0	0	0	Island	AEBP2;AEBP2;AEBP2	NM_001267043;NM_153207;NM_001114176	AEBP2;AEBP2;AEBP2;AEBP2
cg10755847	chr12	20848016	+	1	1	0	0	0	0	0	OpenSea	SLCO1C1;SLCO1C1;SLCO1C1;SLCO1C1	NM_001145945;NM_001145946;NM_001145944;NM_017435	SLCO1C1;SLCO1C1;SLCO1C1;SLCO1C1;SLCO1C1;SLCO1C1;SLCO1C1;SLCO1C1
cg02335327	chr12	25225793	-	1	0	0	0	0	1	0	OpenSea	LRMP;LRMP;LRMP	NM_001204127;NM_001204126;NM_006152	LRMP;LRMP
cg07719592	chr12	27070547	-	1	1	0	0	0	0	0	OpenSea	ASUN	NM_018164	ASUN;ASUN
cg05475543	chr12	31477216	-	1	1	0	0	0	0	0	Island	FAM60A;FLJ13224;FAM60A;FAM60A	NM_021238;NR_026806;NM_001135811;NM_001135812	AC024940.1;FAM60A;FAM60A;FAM60A;FAM60A;FAM60A;FAM60A;FAM60A;FAM60A
cg04301478	chr12	49050737	-	1	1	0	0	0	0	0	OpenSea	SNORA2A;KANSL2	NR_002950;NM_017822	KANSL2;SNORA2A;KANSL2;KANSL2;KANSL2;KANSL2
cg06947913	chr12	50297793	-	1	0	0	0	0	1	0	Island	FAIM2	NM_012306	FAIM2;FAIM2;FAIM2;FAIM2
cg05069426	chr12	54393966	-	1	0	0	0	0	1	0	Island	HOXC9;HOXC9	NM_006897;NM_006897	HOXC9;HOXC-AS1;HOXC9;HOXC9;HOXC5;HOXC6;HOXC9;HOXC6;HOXC-AS1
cg06904727	chr12	56212550	-	1	1	0	0	0	0	0	S_Shore	SARNP;SARNP;SARNP;ORMDL2	NM_033082;NR_026723;NR_026722;NM_014182	SARNP;ORMDL2;SARNP;SARNP;SARNP;SARNP;ORMDL2;ORMDL2;ORMDL2;ORMDL2;ORMDL2;RP11-762I7.5;RP11-762I7.5
cg10306450	chr12	56882479	+	1	0	0	0	0	1	0	Island	GLS2	NM_013267	GLS2;GLS2;GLS2;GLS2;GLS2;GLS2;GLS2;GLS2;GLS2;GLS2;GLS2
cg09271407	chr12	58086957	+	1	1	0	0	0	0	0	N_Shore	OS9;OS9;OS9;OS9;OS9;OS9;OS9;OS9	NM_001261422;NM_001261420;NM_001261423;NM_001261421;NM_001017958;NM_001017957;NM_001017956;NM_006812	OS9;OS9;OS9;OS9;OS9;OS9;OS9;OS9;OS9;OS9;OS9;OS9
cg06103029	chr12	58299321	-	1	0	0	0	0	1	0	OpenSea
ch.12.1284972R	chr12	62156080	+	1	0	0	0	0	1	0	OpenSea	FAM19A2	NM_178539	FAM19A2
cg17099076	chr12	62997412	+	1	0	0	0	0	1	0	Island	MIRLET7I;C12orf61	NR_029661;NM_175895	RP11-631N16.2;C12orf61;MIRLET7I
cg21883042	chr12	62997433	+	1	0	0	0	0	1	0	Island	C12orf61;MIRLET7I	NM_175895;NR_029661	RP11-631N16.2;MIRLET7I;C12orf61
cg10496632	chr12	64750972	+	1	1	0	0	0	0	0	OpenSea	C12orf56;C12orf56	NM_001170633;NM_001099676	snoU13;RPS11P6;RPS11P6
cg03628117	chr12	68553980	+	1	1	0	0	0	0	0	OpenSea	IFNG	NM_000619	IFNG;GS1-410F4.2
cg19956868	chr12	73184526	-	1	1	0	0	0	0	0	OpenSea			AC131213.1
cg07272474	chr12	82386333	+	1	0	0	0	0	1	0	OpenSea	LOC101928449	NR_110089	RP11-362A1.1
cg07691818	chr12	83414991	-	1	1	0	0	0	0	0	OpenSea	TMTC2	NM_152588	U6
cg12151015	chr12	102010848	-	1	1	0	0	0	0	0	OpenSea	MYBPC1;MYBPC1;MYBPC1;MYBPC1;MYBPC1;MYBPC1;MYBPC1;MYBPC1;MYBPC1;MYBPC1	NM_206821;NM_206820;NM_206819;NM_001254721;NM_001254720;NM_001254719;NM_002465;NM_001254722;NM_001254718;NM_001254723	MYBPC1;MYBPC1;MYBPC1;MYBPC1;MYBPC1
cg16801374	chr12	102872708	-	1	1	0	0	0	0	0	OpenSea	IGF1;IGF1;IGF1;IGF1	NM_001111285;NM_000618;NM_001111283;NM_001111284	IGF1
cg17063780	chr12	103816811	-	1	1	0	0	0	0	0	OpenSea	C12orf42;C12orf42	NM_001099336;NM_198521	C12orf42;C12orf42;C12orf42;C12orf42;C12orf42;C12orf42;C12orf42
cg22024831	chr12	104780627	+	1	1	0	0	0	0	0	OpenSea
cg22699285	chr12	107763727	-	1	1	0	0	0	0	0	OpenSea	BTBD11	NM_001018072
cg09567735	chr12	111589402	+	1	1	0	0	0	0	0	OpenSea	CUX2	NM_015267	CUX2
cg18426156	chr12	112123956	-	1	1	0	0	0	0	0	Island	ACAD10;ACAD10;ACAD10;ACAD10;BRAP	NM_025247;NM_001136538;NM_025247;NM_001136538;NM_006768	BRAP;BRAP;ACAD10;ACAD10;ACAD10;ACAD10;ACAD10;ACAD10;ACAD10;ACAD10;ACAD10;ACAD10;ACAD10;ACAD10;ACAD10;ACAD10;ACAD10;ACAD10;ACAD10;ACAD10;ACAD10;ACAD10
cg09676954	chr12	112190458	-	1	1	0	0	0	0	0	OpenSea	ACAD10;ACAD10	NM_025247;NM_001136538	ACAD10;ACAD10;ACAD10;ACAD10
cg22769881	chr12	113748134	+	1	0	0	0	0	1	0	OpenSea	SLC8B1	NM_024959	SLC24A6;SLC24A6;SLC24A6
cg17198870	chr12	113787384	-	1	1	0	0	0	0	0	OpenSea			SLC24A6;SLC24A6
ch.12.113548585R	chr12	115064202	+	1	1	0	0	0	0	0	OpenSea
cg22370920	chr12	117562500	-	1	0	0	0	0	1	0	OpenSea			RP11-103B5.2
cg09562322	chr12	119419143	-	1	0	0	0	0	1	0	Island	SRRM4	NM_194286	SRRM4
cg06845408	chr12	121300455	+	1	1	0	0	0	0	0	OpenSea	SPPL3	NM_139015	SPPL3;SPPL3;SPPL3
cg12121075	chr12	121615201	+	1	1	0	0	0	0	0	OpenSea	P2RX7	NM_002562	P2RX7;P2RX7;P2RX7;P2RX7;P2RX7;P2RX7;P2RX7;P2RX7
cg06001343	chr12	123737606	-	1	1	0	0	0	0	0	OpenSea	C12orf65;C12orf65;C12orf65	NM_152269;NM_001194995;NM_001143905	C12orf65;C12orf65;RP11-282O18.3;C12orf65;C12orf65;C12orf65;C12orf65;C12orf65;C12orf65;RP11-282O18.3
cg20211249	chr12	124239375	+	1	1	0	0	0	0	0	OpenSea	ATP6V0A2	NM_012463	ATP6V0A2
cg03634007	chr12	125207536	+	1	0	0	0	0	1	0	OpenSea
cg12412089	chr12	128866172	-	1	0	0	0	0	1	0	OpenSea	TMEM132C	NM_001136103
cg04709971	chr12	129028733	-	1	0	0	0	0	1	0	OpenSea	TMEM132C	NM_001136103	TMEM132C
cg17236365	chr12	132232597	-	1	1	0	0	0	0	0	OpenSea	SFSWAP;SFSWAP	NM_001261411;NM_004592	SFSWAP;SFSWAP
cg23312470	chr12	133303923	+	1	0	0	0	0	1	0	Island	ANKLE2	NM_015114	ANKLE2
cg17213445	chr12	133655137	+	1	1	0	0	0	0	0	N_Shore			ZNF140
cg20367421	chr13	20735318	+	1	1	0	0	0	0	0	Island	GJA3	NM_021954	GJA3
cg20902277	chr13	21573600	-	1	1	0	0	0	0	0	S_Shore	LATS2	NM_014572	RNU6-51;LATS2
cg24492915	chr13	24731285	-	1	1	0	0	0	0	0	N_Shelf	SPATA13	NM_001286792
cg15992563	chr13	28491540	-	1	1	0	0	0	0	0	Island			PDX1-AS1
cg26344532	chr13	28494174	-	1	1	0	0	0	0	0	Island	PDX1;PDX1	NM_000209;NM_000209	PDX1;PDX1;PDX1-AS1
cg03881446	chr13	33002412	+	1	1	0	0	0	0	0	S_Shore	N4BP2L1;N4BP2L1	NM_052818;NM_001079691	N4BP2L1;N4BP2L1;N4BP2L1;N4BP2L1;N4BP2L1
cg18781764	chr13	48611842	-	1	1	0	0	0	0	0	Island	NUDT15;NUDT15	NM_018283;NM_018283	NUDT15;NUDT15;SUCLA2;SUCLA2
cg16127384	chr13	52481092	-	1	1	0	0	0	0	0	OpenSea
cg10063290	chr13	69559303	+	1	0	1	0	0	0	0	Island
cg00901878	chr13	77364735	+	1	1	0	0	0	0	0	OpenSea
cg11147919	chr13	102069556	-	1	1	0	0	0	0	0	S_Shore	NALCN	NM_052867	NALCN;NALCN;NALCN;NALCN
cg15412265	chr13	103377395	+	1	1	0	0	0	0	0	OpenSea
cg19460214	chr13	106770161	-	1	1	0	0	0	0	0	OpenSea
cg00190303	chr13	109934288	+	1	1	0	0	0	0	0	OpenSea			RP11-54H7.2
cg00436990	chr13	113116787	+	1	1	0	0	0	0	0	OpenSea
cg11728325	chr13	113586418	-	1	1	0	0	0	0	0	OpenSea			MCF2L
cg01595804	chr13	114260262	-	1	1	0	0	0	0	0	Island	TFDP1;TFDP1	NR_026580;NM_007111	TFDP1;TFDP1;TFDP1;TFDP1
cg00926942	chr14	23032632	+	1	0	0	0	0	1	0	OpenSea
cg19377504	chr14	23549415	-	1	0	0	0	0	1	0	OpenSea	ACIN1;ACIN1;ACIN1	NM_001164815;NM_001164814;NM_014977	ACIN1;ACIN1
cg27123665	chr14	24682303	+	1	1	0	0	0	0	0	N_Shore	CHMP4A	NM_014169	AL136419.6;CHMP4A;CHMP4A;AL136419.6;CHMP4A;CHMP4A;CHMP4A
cg14888305	chr14	25504634	-	1	1	0	0	0	0	0	OpenSea	STXBP6;STXBP6;STXBP6	NM_001304477;NM_014178;NM_001304476	STXBP6;STXBP6;STXBP6;STXBP6;STXBP6;STXBP6
cg02130404	chr14	28314922	+	1	1	0	0	0	0	0	OpenSea			CTD-3006G17.2
cg23705938	chr14	37049299	+	1	1	0	0	0	0	0	N_Shore	NKX2-8	NM_014360	NKX2-8
cg05858008	chr14	52164293	+	1	1	0	0	0	0	0	OpenSea	FRMD6;FRMD6	NM_152330;NM_001042481	FRMD6;FRMD6
cg25366472	chr14	54599729	-	1	1	0	0	0	0	0	OpenSea
cg11612611	chr14	65705268	-	1	0	1	0	0	0	0	OpenSea			CTD-2509G16.5
cg01874309	chr14	73954360	-	1	0	0	0	0	1	0	N_Shelf	HEATR4	NM_203309	HEATR4
cg20901874	chr14	75745470	+	1	0	0	0	0	1	0	Island	FOS	NM_005252	FOS;FOS;FOS;FOS;FOS;FOS;FOS;FOS
cg00626992	chr14	88793349	-	1	1	0	0	0	0	0	S_Shore	KCNK10	NM_021161	KCNK10
cg18566643	chr14	105455226	-	1	0	0	0	0	1	0	S_Shelf	C14orf79	NM_174891	C14orf79;C14orf79;C14orf79;C14orf79
cg09275980	chr15	25350925	+	1	1	0	0	0	0	0	OpenSea	SNORD116-29	NR_003360	SNORD116-29;SNHG14;SNHG14;SNHG14
cg10177518	chr15	26480873	+	1	0	0	0	0	1	0	OpenSea
cg02004549	chr15	32306069	-	1	0	0	0	0	1	0	OpenSea
cg12903574	chr15	37326903	+	1	0	0	0	0	1	0	OpenSea	MEIS2;MEIS2;MEIS2;MEIS2;MEIS2;MEIS2;MEIS2	NM_172316;NM_170674;NM_170675;NM_172315;NM_002399;NM_170677;NM_170676	MEIS2
cg21292337	chr15	64444055	-	1	1	0	0	0	0	0	Island	SNX22	NM_024798	SNX22;SNX22;SNX22;SNX22;SNX22
cg27176948	chr15	67973702	-	1	1	0	0	0	0	0	OpenSea	MAP2K5;MAP2K5;MAP2K5	NM_002757;NM_145160;NM_001206804	MAP2K5
cg10175320	chr15	71405105	-	1	0	0	0	0	1	0	N_Shelf	CT62	NM_001102658	RP11-673C5.4;CT62;CT62;CT62;THSD4
cg16314089	chr15	71426150	-	1	1	0	0	0	0	0	OpenSea			THSD4
cg11789146	chr15	77090138	-	1	0	0	0	0	1	0	OpenSea	SCAPER;SCAPER	NM_001145923;NM_020843	SCAPER;SCAPER;SCAPER;SCAPER;SCAPER
cg06225328	chr15	77307757	+	1	1	0	0	0	0	0	OpenSea	PSTPIP1	NM_003978	PSTPIP1;PSTPIP1;PSTPIP1;PSTPIP1;PSTPIP1;PSTPIP1
cg03700171	chr15	78748272	-	1	1	0	0	0	0	0	OpenSea	IREB2	NM_004136	IREB2;IREB2
cg17500686	chr15	79621783	-	1	1	0	0	0	0	0	OpenSea
cg25011596	chr15	83654848	+	1	1	0	0	0	0	0	Island	FAM103A1	NM_031452	HOMER2;FAM103A1;HOMER2;RP11-382A20.5
cg06602594	chr15	85259794	-	1	0	0	0	0	1	0	Island	SEC11A	NM_014300	SEC11A;SEC11A;SEC11A;SEC11A;SEC11A;SEC11A;SEC11A;SEC11A;SEC11A
cg00293402	chr15	89583173	-	1	1	0	0	0	0	0	OpenSea			RP11-326A19.4
cg18646851	chr15	92934809	+	1	0	0	0	0	1	0	N_Shore
cg09969043	chr15	96868971	-	1	1	0	0	0	0	0	S_Shelf	NR2F2	NM_001145155	NR2F2;RP11-327J17.3;RP11-327J17.3;RP11-327J17.3;RP11-327J17.3;RP11-327J17.3;RP11-327J17.3;RP11-327J17.3
cg22460896	chr15	96888024	+	1	0	0	0	0	1	0	Island
cg23212672	chr15	100665409	+	1	1	0	0	0	0	0	OpenSea	ADAMTS17	NM_139057	RP11-90E5.1;ADAMTS17
cg12397981	chr15	101814046	-	1	1	0	0	0	0	0	N_Shelf	SELS;SELS	NM_018445;NM_203472	SELS
cg09192940	chr16	318694	-	1	1	0	0	0	0	0	Island	RGS11;RGS11	NM_183337;NM_003834	ARHGDIG;RGS11;RGS11;RGS11;RGS11;ARHGDIG
cg07343612	chr16	622815	-	1	1	0	0	0	0	0	S_Shelf	PIGQ;PIGQ	NM_148920;NM_004204	PIGQ;PIGQ;PIGQ;PIGQ;PIGQ;PIGQ;PIGQ;PIGQ
cg18449246	chr16	638356	-	1	1	0	0	0	0	0	N_Shore	RAB40C;RAB40C	NM_001172663;NM_001172664	RAB40C;RAB40C
cg15456712	chr16	1705800	+	1	0	0	0	0	1	0	N_Shore	CRAMP1L	NM_020825	CRAMP1L;LA16c-431H6.6
cg03822259	chr16	3150413	-	1	1	0	0	0	0	0	OpenSea			ZSCAN10;ZSCAN10;ZSCAN10;ZSCAN10;ZSCAN10;ZSCAN10;ZSCAN10
cg01383349	chr16	3777990	-	1	1	0	0	0	0	0	S_Shore	CREBBP;CREBBP	NM_001079846;NM_004380
cg11637718	chr16	4029254	+	1	1	0	0	0	0	0	Island	ADCY9	NM_001116
cg02196379	chr16	16215875	+	1	0	0	0	0	1	0	OpenSea	ABCC1;ABCC1;ABCC1;ABCC1;ABCC1	NM_019862;NM_019898;NM_019899;NM_004996;NM_019900	ABCC1
cg16601151	chr16	19079341	-	1	1	0	0	0	0	0	Island	COQ7	NM_016138	RP11-626G11.5;COQ7;COQ7;RP11-626G11.5;RP11-626G11.5;COQ7;COQ7;COQ7;COQ7;COQ7
cg25024516	chr16	22012631	-	1	0	0	0	0	1	0	OpenSea	PDZD9;PDZD9	NM_173806;NR_033694	PDZD9;PDZD9;PDZD9
cg09190552	chr16	22868623	-	1	1	0	0	0	0	0	OpenSea	HS3ST2	NM_006043	HS3ST2
cg00203667	chr16	25157610	-	1	1	0	0	0	0	0	OpenSea	LCMT1-AS2;LCMT1;LCMT1	NR_039998;NM_016309;NM_001032391	RP11-266L9.2;RP11-266L9.2;LCMT1;LCMT1;LCMT1;LCMT1
cg09869647	chr16	49311698	+	1	1	0	0	0	0	0	Island
cg09530163	chr16	55512822	-	1	0	0	0	0	1	0	N_Shore	MMP2	NM_004530	MMP2;MMP2;MMP2;MMP2;MMP2
cg06199468	chr16	58163354	+	1	1	0	0	0	0	0	Island	C16orf80	NM_013242	C16orf80;RP11-459F6.3;C16orf80;C16orf80;C16orf80;C16orf80
cg18698815	chr16	62860193	+	1	1	0	0	0	0	0	OpenSea			AC010546.1
cg08931102	chr16	67261071	-	1	1	0	0	0	0	0	Island	TMEM208;TMEM208;LRRC29;LRRC29	NM_014187;NM_014187;NM_001004055;NM_012163	TMEM208;LRRC29;LRRC29;LRRC29;LRRC29;TMEM208;LRRC29;TMEM208;AC040160.1;LRRC29;LRRC29;TMEM208;TMEM208;TMEM208;TMEM208;TMEM208;TMEM208;TMEM208;TMEM208;TMEM208;TMEM208;TMEM208;TMEM208;TMEM208;TMEM208;TMEM208
cg22411123	chr16	68344075	+	1	1	0	0	0	0	0	N_Shore	PRMT7;PRMT7;PRMT7;SLC7A6OS	NM_001184824;NM_019023;NM_001290018;NM_032178	PRMT7;PRMT7;PRMT7;PRMT7;PRMT7;PRMT7;PRMT7;PRMT7;PRMT7;PRMT7;PRMT7;PRMT7;PRMT7;SLC7A6OS
cg12220262	chr16	70543282	+	1	0	0	0	0	1	0	OpenSea	COG4;COG4;COG4;COG4	NM_015386;NM_001195139;NM_015386;NM_001195139	COG4;COG4;COG4;COG4;COG4
cg25859913	chr16	74800658	-	1	1	0	0	0	0	0	OpenSea	FA2H	NM_024306	FA2H
cg19513493	chr16	75612648	-	1	1	0	0	0	0	0	OpenSea			RP11-77K12.8
cg23667104	chr16	78930872	-	1	0	0	0	0	1	0	OpenSea	WWOX;WWOX	NM_016373;NM_001291997	RP11-319G9.3;WWOX
cg09967633	chr16	84918794	+	1	0	0	0	0	1	0	OpenSea	CRISPLD2	NM_031476
cg06072835	chr16	86112019	+	1	1	0	0	0	0	0	OpenSea
cg02013146	chr16	89452259	+	1	1	0	0	0	0	0	N_Shelf	ANKRD11	NM_013275	ANKRD11;ANKRD11;ANKRD11;ANKRD11;ANKRD11;ANKRD11
cg04337688	chr16	89557739	+	1	1	0	0	0	0	0	Island	ANKRD11	NM_013275	ANKRD11;ANKRD11;ANKRD11;ANKRD11;ANKRD11;SPG7;SPG7;SPG7;SPG7
cg11245200	chr17	31857	+	1	0	0	0	0	1	0	Island	DOC2B	NM_003585	DOC2B;DOC2B
cg19927678	chr17	2117809	+	1	1	0	0	0	0	0	OpenSea	SMG6;SMG6;SMG6	NM_001256828;NM_001256827;NM_017575	SMG6;SMG6
cg10985094	chr17	3631482	-	1	1	0	0	0	0	0	S_Shelf	ITGAE	NM_002208	CTD-3195I5.4;ITGAE;ITGAE;ITGAE;ITGAE
cg00482478	chr17	7051387	-	1	1	0	0	0	0	0	OpenSea
cg00031162	chr17	7453377	-	1	1	0	0	0	0	0	S_Shore	TNFSF12;TNFSF12-TNFSF13	NM_003809;NM_172089	TNFSF12;TNFSF12
cg10914241	chr17	8384746	-	1	1	0	0	0	0	0	OpenSea	MYH10;MYH10;MYH10;MYH10;MYH10;MYH10	NM_005964;NM_001256095;NM_001256012;NM_005964;NM_001256095;NM_001256012	MYH10;MYH10;MYH10
cg07116015	chr17	27046591	+	1	1	0	0	0	0	0	N_Shore	RAB34;RAB34;SNORD42B;RAB34;RPL23A;RAB34;RAB34	NM_001144943;NM_001142624;NR_000013;NR_024575;NM_000984;NR_024579;NM_001142625	RAB34;RAB34;RAB34;RAB34;RAB34;RAB34;RAB34;RPL23A;RAB34;RAB34;RAB34;RPL23A;RPL23A;RPL23A;SNORD42B;RPL23A;RPL23A;RPL23A;RPL23A
cg24955845	chr17	33775779	+	1	0	0	0	0	1	0	Island	SLFN13;SLFN13	NM_144682;NM_144682	SLFN13;SLFN13;SLFN13;SLFN13;SLFN13;SLFN13;SLFN13;SLFN13;SLFN13;SLFN13;SLFN13;SLFN13
cg04007028	chr17	36735584	-	1	0	0	0	0	1	0	S_Shore	SRCIN1	NM_025248
cg27005179	chr17	37856786	-	1	1	0	0	0	0	0	Island	ERBB2;ERBB2	NM_001005862;NM_004448	ERBB2;ERBB2
cg01362515	chr17	39782091	+	1	1	0	0	0	0	0	OpenSea	KRT17	NM_000422	KRT17;KRT17;KRT17
cg17396903	chr17	41463203	-	1	1	0	0	0	0	0	OpenSea	LINC00910;LINC00910	NR_027413;NR_027412	AC087650.2
cg18596053	chr17	42219566	+	1	1	0	0	0	0	0	Island	C17orf53;C17orf53	NM_024032;NM_001171251
cg08499158	chr17	42289980	+	1	1	0	0	0	0	0	S_Shore	UBTF;UBTF;UBTF	NM_001076684;NM_014233;NM_001076683	UBTF
cg22674412	chr17	45056008	-	1	1	0	0	0	0	0	Island	RPRML;RPRML	NM_203400;NM_203400	RPRML;RPRML;RP11-156P1.1;RP11-156P1.1
cg25190437	chr17	46429213	-	1	1	0	0	0	0	0	OpenSea	SKAP1;SKAP1	NM_003726;NM_001075099
cg12489736	chr17	47307544	-	1	1	0	0	0	0	0	N_Shore	PHOSPHO1;PHOSPHO1	NM_001143804;NM_178500	PHOSPHO1;PHOSPHO1;PHOSPHO1;PHOSPHO1;PHOSPHO1;PHOSPHO1
cg06421633	chr17	48797139	-	1	1	0	0	0	0	0	Island	LUC7L3;LUC7L3	NM_006107;NM_016424	LUC7L3;LUC7L3;LUC7L3;LUC7L3;LUC7L3;LUC7L3;LUC7L3;LUC7L3;LUC7L3;LUC7L3;LUC7L3;LUC7L3
cg24352149	chr17	54396572	-	1	1	0	0	0	0	0	OpenSea	ANKFN1	NM_153228
cg11886187	chr17	56033756	+	1	1	0	0	0	0	0	S_Shore			CUEDC1
cg14553224	chr17	56084507	+	1	0	0	0	0	1	0	Island	SFRS1;SFRS1;SFRS1;SFRS1	NM_006924;NM_006924;NM_001078166;NM_001078166	SRSF1;SRSF1
cg11019211	chr17	56833043	-	1	1	0	0	0	0	0	Island	PPM1E	NM_014906	PPM1E
cg18942579	chr17	57915773	-	1	1	0	0	0	0	0	OpenSea	TMEM49	NM_030938	VMP1
cg18654231	chr17	58469739	+	1	1	0	0	0	0	0	Island	USP32	NM_032582	USP32;USP32;C17orf64;C17orf64
cg15846907	chr17	64501368	-	1	0	0	0	0	1	0	OpenSea	PRKCA	NM_002737
cg01016468	chr17	65418947	+	1	1	0	0	0	0	0	OpenSea	PITPNC1;PITPNC1	NM_181671;NM_012417
cg06364604	chr17	67219963	+	1	0	0	0	0	1	0	OpenSea	ABCA10	NM_080282	ABCA10
cg18259003	chr17	72347925	-	1	0	0	0	0	1	0	Island	KIF19	NM_153209
cg24169812	chr17	72462537	+	1	0	0	0	0	1	0	OpenSea	CD300A;CD300A;CD300A;CD300A	NM_007261;NM_001256841;NM_007261;NM_001256841	CD300A;CD300A;CD300A;CD300A;CD300A
cg24428040	chr17	72969293	-	1	1	0	0	0	0	0	S_Shore	C17orf28	NM_030630	C17orf28;C17orf28;C17orf28;C17orf28;C17orf28;C17orf28;C17orf28;C17orf28
cg11684172	chr17	73761325	+	1	0	0	0	0	1	0	S_Shore	GALK1	NM_000154	GALK1;GALK1;GALK1
cg11126769	chr17	74942289	-	1	1	0	0	0	0	0	N_Shelf	MGAT5B;MGAT5B	NM_144677;NM_198955	MGAT5B;MGAT5B;MGAT5B
cg20100014	chr17	78652796	-	1	0	0	0	0	1	0	OpenSea	RPTOR;RPTOR	NM_020761;NM_001163034	RPTOR;RPTOR
cg26109145	chr17	79045877	-	1	1	0	0	0	0	0	S_Shore	BAIAP2;BAIAP2;BAIAP2;BAIAP2	NM_017450;NM_006340;NM_001144888;NM_017451	BAIAP2;BAIAP2;BAIAP2;BAIAP2;BAIAP2;BAIAP2
cg01623261	chr17	79377850	-	1	0	0	0	0	1	0	Island	BAHCC1	NM_001080519
cg12920851	chr17	79630153	+	1	0	0	0	0	1	0	N_Shelf			PDE6G;PDE6G
cg20092334	chr17	79656295	-	1	0	0	0	0	1	0	S_Shore	HGS	NM_004712	HGS;HGS;HGS
cg22147539	chr17	79869413	+	1	0	0	0	0	1	0	Island	PCYT2	NM_002861	PCYT2;PCYT2;PCYT2;PCYT2;PCYT2;PCYT2;PCYT2;PCYT2;PCYT2;PCYT2;PCYT2;PCYT2
cg24940511	chr18	657469	+	1	1	0	0	0	0	0	Island	TYMS;C18orf56	NM_001071;NM_001012716	TYMS;TYMS;C18orf56
cg11726572	chr18	658602	-	1	1	0	0	0	0	0	Island	TYMS;C18orf56	NM_001071;NM_001012716	C18orf56
cg25551661	chr18	11851326	+	1	1	0	0	0	0	0	Island	GNAL;GNAL;GNAL;CHMP1B	NM_001142339;NM_182978;NM_002071;NM_020412	CHMP1B
cg02329699	chr18	22814014	+	1	1	0	0	0	0	0	OpenSea	ZNF521;ZNF521	NM_001308225;NM_015461
cg23654043	chr18	29841319	+	1	1	0	0	0	0	0	OpenSea
cg00309452	chr18	54390398	-	1	1	0	0	0	0	0	OpenSea	WDR7;WDR7	NM_052834;NM_015285
cg25653759	chr18	61143218	+	1	1	0	0	0	0	0	OpenSea	SERPINB5	NM_002639	SERPINB5;SERPINB5;SERPINB5
cg08625766	chr18	72173685	+	1	1	0	0	0	0	0	OpenSea	CNDP2;CNDP2	NM_018235;NM_001168499
cg02182738	chr18	74251599	-	1	0	0	0	0	1	0	OpenSea	LINC00908	NR_015417
cg24229707	chr19	1399166	-	1	1	0	0	0	0	0	Island	GAMT;GAMT	NM_000156;NM_138924
cg15470261	chr19	1698699	+	1	0	0	0	0	1	0	Island
cg23989475	chr19	2820489	-	1	1	0	0	0	0	0	S_Shore	ZNF554	NM_001102651
cg09926257	chr19	3528588	-	1	0	0	0	0	1	0	N_Shelf	FZR1;FZR1;FZR1	NM_001136197;NM_016263;NM_001136198
cg02392228	chr19	4523345	+	1	1	0	0	0	0	0	N_Shore	PLIN5	NM_001013706	PLIN5
cg07624742	chr19	5892048	+	1	1	0	0	0	0	0	N_Shore			FUT5
cg08228953	chr19	7979674	+	1	1	0	0	0	0	0	N_Shore	TGFBR3L	NM_001195259	CTD-3193O13.2
cg19358348	chr19	9251143	+	1	0	0	0	0	1	0	Island	ZNF317;ZNF317	NM_020933;NM_020933	ZNF317;ZNF317;ZNF317;ZNF317
cg20399810	chr19	11607284	-	1	1	0	0	0	0	0	OpenSea	MIR7974;ZNF653	NR_107014;NM_138783
cg17929114	chr19	11747144	+	1	1	0	0	0	0	0	N_Shelf
cg04370523	chr19	13539760	+	1	1	0	0	0	0	0	OpenSea	CACNA1A;CACNA1A;CACNA1A;CACNA1A;CACNA1A	NM_023035;NM_001127222;NM_001174080;NM_000068;NM_001127221
cg25409794	chr19	14020824	-	1	1	0	0	0	0	0	S_Shelf	CC2D1A	NM_017721	CC2D1A;CC2D1A
cg04645174	chr19	14993513	-	1	1	0	0	0	0	0	OpenSea	OR7A17	NM_030901	OR7A17
cg15503905	chr19	40073978	+	1	1	0	0	0	0	0	OpenSea
cg06175635	chr19	40136838	-	1	1	0	0	0	0	0	OpenSea
cg10620730	chr19	40257211	-	1	0	0	0	0	1	0	OpenSea
cg09487033	chr19	44738480	-	1	1	0	0	0	0	0	OpenSea	ZNF227;ZNF227;ZNF227;ZNF227;ZNF227;ZNF227;ZNF227;ZNF227;ZNF227	NM_001289171;NM_001289170;NM_001289169;NM_001289168;NM_001289167;NM_001289172;NM_001289166;NM_182490;NM_001289173	ZNF227
cg09793279	chr19	44952678	+	1	0	0	0	0	1	0	Island	ZNF229	NM_014518	ZNF229
cg04891843	chr19	45866465	+	1	1	0	0	0	0	0	N_Shore	ERCC2;ERCC2	NM_001130867;NM_000400
cg27483298	chr19	51393769	+	1	0	0	0	0	1	0	OpenSea	KLKP1	NR_002948
cg13513478	chr19	51413815	+	1	1	0	0	0	0	0	S_Shore	KLK4;KLK4;KLK4	NR_126566;NM_004917;NM_001302961	KLK4
cg24732339	chr19	52471368	+	1	1	0	0	0	0	0	OpenSea	ZNF350	NM_021632
cg26897081	chr19	54711114	-	1	1	0	0	0	0	0	Island	RPS9	NM_001013	RPS9;RPS9;RPS9;RPS9
cg08011245	chr19	55975827	-	1	0	0	0	0	1	0	S_Shelf
cg11668770	chr19	56125740	+	1	0	0	0	0	1	0	Island
cg02252783	chr19	56861990	+	1	0	0	0	0	1	0	OpenSea
cg09325193	chr19	58403415	+	1	0	0	0	0	1	0	S_Shelf
cg21877656	chr19	58662188	-	1	1	0	0	0	0	0	Island	ZNF329	NM_024620	ZNF329
cg12112850	chr19	58962491	+	1	1	0	0	0	0	0	N_Shore	ZNF324B	NM_207395	ZNF324B;ZNF324B;ZNF324B
cg21741679	chr2	2176774	+	1	1	0	0	0	0	0	OpenSea	MYT1L	NM_015025	MYT1L;MYT1L;MYT1L;MYT1L;MYT1L
cg07142377	chr2	20335552	-	1	1	0	0	0	0	0	OpenSea
cg19273694	chr2	24233923	-	1	0	0	0	0	1	0	S_Shore	MFSD2B	NM_001080473
cg07493520	chr2	24898450	+	1	1	0	0	0	0	0	OpenSea	NCOA1;NCOA1;NCOA1	NM_147223;NM_003743;NM_147233	U6;NCOA1
cg14031726	chr2	39474212	-	1	1	0	0	0	0	0	S_Shelf
cg08008931	chr2	51259493	-	1	1	0	0	0	0	0	S_Shelf	NRXN1;NRXN1;NRXN1;NRXN1	NM_001135659;NM_001135659;NM_004801;NM_004801	NRXN1;NRXN1;AC007682.1;NRXN1;NRXN1;NRXN1;NRXN1
cg26758414	chr2	54976908	-	1	1	0	0	0	0	0	OpenSea	EML6	NM_001039753	AC104781.1;EML6
cg06568361	chr2	55214733	+	1	1	0	0	0	0	0	OpenSea	RTN4;RTN4;RTN4;RTN4;RTN4	NM_007008;NM_207521;NM_153828;NM_207520;NM_020532	RTN4;RTN4
cg02633599	chr2	62424849	-	1	1	0	0	0	0	0	S_Shore	B3GNT2	NM_006577	B3GNT2
cg12850242	chr2	70484614	-	1	0	0	0	0	1	0	N_Shore	PCYOX1	NM_016297	PCYOX1;PCYOX1;PCYOX1;PCYOX1;PCYOX1;PCYOX1
cg21125179	chr2	72858044	+	1	0	0	0	0	1	0	OpenSea	EXOC6B	NM_015189	EXOC6B
cg01833212	chr2	73146347	+	1	0	0	0	0	1	0	Island	EMX1	NM_004097
cg14702570	chr2	74259524	-	1	1	0	0	0	0	0	OpenSea
cg12010947	chr2	74590209	-	1	1	0	0	0	0	0	OpenSea	DCTN1;DCTN1;DCTN1;DCTN1;DCTN1;DCTN1;DCTN1	NR_033935;NM_001135041;NM_023019;NM_001190836;NM_004082;NM_001190837;NM_001135040	DCTN1;DCTN1;DCTN1;DCTN1;DCTN1
cg18686108	chr2	74756712	+	1	1	0	0	0	0	0	Island	AUP1;AUP1;HTRA2;HTRA2;HTRA2;HTRA2;AUP1	NR_126511;NR_126510;NM_013247;NM_145074;NM_013247;NM_145074;NM_181575	AUP1;AUP1;HTRA2;HTRA2;HTRA2;HTRA2;AUP1;HTRA2;HTRA2;HTRA2;AUP1;HTRA2;HTRA2;HTRA2;HTRA2;AUP1;AUP1;AUP1;AUP1;AUP1
cg14998389	chr2	76999357	+	1	0	0	0	0	1	0	OpenSea	LRRTM4;LRRTM4	NM_001282924;NM_001134745	RN5S98
cg00058515	chr2	80527798	+	1	1	0	0	0	0	0	N_Shore	CTNNA2;CTNNA2	NM_004389;NM_001164883	LRRTM1;LRRTM1
cg09348254	chr2	86852032	-	1	0	0	0	0	1	0	S_Shore	RNF103	NM_005667	RNF103;RNF103;RNF103;CHMP3
cg26783258	chr2	97223112	-	1	1	0	0	0	0	0	OpenSea
cg01085097	chr2	105655317	+	1	0	0	0	0	1	0	S_Shore	LOC102724691;MRPS9	NR_110603;NM_182640	AC010884.1
cg16089114	chr2	109013512	-	1	1	0	0	0	0	0	OpenSea
cg18646521	chr2	111875858	+	1	1	0	0	0	0	0	Island			BCL2L11
cg26168436	chr2	114394941	-	1	1	0	0	0	0	0	OpenSea	RABL2A;RABL2A;RABL2A;RABL2A;RABL2A;RABL2A	NM_007082;NM_013412;NM_001306161;NM_001306159;NM_001306158;NM_001306160	RABL2A;RABL2A;RABL2A;RABL2A;RABL2A;RABL2A
cg23562675	chr2	120107745	+	1	1	0	0	0	0	0	OpenSea	C2orf76	NM_001017927	C2orf76;C2orf76;C2orf76;C2orf76
cg02767024	chr2	127734676	+	1	0	0	0	0	1	0	Island
cg26833654	chr2	133672357	+	1	1	0	0	0	0	0	OpenSea	MIR7853;NCKAP5;NCKAP5	NR_107007;NM_207363;NM_207481	AC016909.1
cg07738651	chr2	137435473	+	1	1	0	0	0	0	0	OpenSea
cg25336364	chr2	144555965	+	1	1	0	0	0	0	0	OpenSea			AC079584.2
ch.2.145681601R	chr2	145965131	+	1	1	0	0	0	0	0	OpenSea
cg08801971	chr2	148531301	+	1	0	0	0	0	1	0	OpenSea
cg04496284	chr2	151260928	-	1	1	0	0	0	0	0	OpenSea
cg08262269	chr2	168877862	-	1	1	0	0	0	0	0	OpenSea	STK39	NM_013233	STK39
cg18496980	chr2	172325474	-	1	0	0	0	0	1	0	OpenSea	DCAF17;DCAF17;DCAF17	NR_028482;NM_025000;NM_001164821	DCAF17;DCAF17
cg04767734	chr2	172958009	+	1	1	0	0	0	0	0	N_Shore
cg20701897	chr2	179586761	-	1	1	0	0	0	0	0	OpenSea	TTN;TTN;TTN;TTN	NM_133378;NM_133432;NM_003319;NM_133437
cg18778932	chr2	180872150	+	1	1	0	0	0	0	0	S_Shore	CWC22	NM_020943	CWC22;CWC22
cg15732657	chr2	187458732	+	1	0	0	0	0	1	0	S_Shelf	ITGAV;ITGAV	NM_001145000;NM_002210
cg26003961	chr2	191441490	+	1	1	0	0	0	0	0	OpenSea
cg24893123	chr2	200669039	+	1	1	0	0	0	0	0	OpenSea			AC073043.2
cg26368022	chr2	201626983	+	1	0	0	0	0	1	0	OpenSea	AOX2P	NR_001557	AOX2P
cg05788459	chr2	204231271	+	1	1	0	0	0	0	0	OpenSea	ABI2;ABI2;ABI2;ABI2;ABI2	NM_001282927;NM_001282932;NM_005759;NM_001282926;NM_001282925	ABI2;ABI2;ABI2;ABI2;ABI2
cg10517317	chr2	208352906	-	1	1	0	0	0	0	0	OpenSea			AC007879.5;AC007879.5
cg21119032	chr2	211341315	+	1	1	0	0	0	0	0	Island	LANCL1;LANCL1;CPS1;LANCL1	NM_001136574;NM_006055;NM_001122633;NM_001136575	CPS1;CPS1;CPS1;LANCL1;LANCL1;LANCL1;LANCL1;LANCL1;LANCL1;LANCL1
cg17461245	chr2	223384318	+	1	1	0	0	0	0	0	OpenSea	SGPP2	NM_152386
cg22239167	chr2	224822509	-	1	1	0	0	0	0	0	Island	MRPL44	NM_022915
cg06254336	chr2	228362004	-	1	1	0	0	0	0	0	OpenSea	AGFG1;AGFG1;AGFG1;AGFG1	NM_001135187;NM_001135188;NM_001135189;NM_004504
cg15607387	chr2	231714575	-	1	1	0	0	0	0	0	S_Shore
cg21426003	chr2	237076811	-	1	1	0	0	0	0	0	Island	GBX2	NM_001485	GBX2;GBX2;GBX2;GBX2;AC079135.1
cg19324997	chr2	240169161	-	1	1	0	0	0	0	0	OpenSea	HDAC4	NM_006037	HDAC4;HDAC4;HDAC4;HDAC4;HDAC4
cg09549949	chr2	240240119	-	1	1	0	0	0	0	0	OpenSea	HDAC4	NM_006037	HDAC4;HDAC4
cg00811567	chr2	240250595	+	1	1	0	0	0	0	0	OpenSea	HDAC4	NM_006037	HDAC4;HDAC4
cg20076240	chr2	242946557	+	1	1	0	0	0	0	0	Island			AC131097.3
cg09999407	chr20	1291956	-	1	1	0	0	0	0	0	N_Shore	SDCBP2;SDCBP2;SDCBP2;FKBP1A-SDCBP2	NM_015685;NM_080489;NM_001199784;NR_037661	SDCBP2
cg08810572	chr20	10627082	+	1	1	0	0	0	0	0	OpenSea	JAG1	NM_000214	JAG1
cg10655491	chr20	18246211	+	1	1	0	0	0	0	0	OpenSea
cg10314073	chr20	22541629	-	1	0	0	0	0	1	0	OpenSea	LINC00261	NR_001558	RP11-216C10.1;LINC00261
cg20436037	chr20	33879989	+	1	0	0	0	0	1	0	Island	FAM83C	NM_178468	FAM83C
cg25069010	chr20	34828328	+	1	1	0	0	0	0	0	S_Shelf	C20orf4	NM_015511
cg06694945	chr20	40043835	-	1	1	0	0	0	0	0	OpenSea	CHD6;CHD6	NM_032221;NM_032221	CHD6;CHD6
cg04696274	chr20	43977531	+	1	1	0	0	0	0	0	S_Shore	SDC4	NM_002999	SDC4
cg10817792	chr20	57004379	-	1	1	0	0	0	0	0	OpenSea	VAPB;VAPB;VAPB	NR_036633;NM_001195677;NM_004738	VAPB
cg07754625	chr20	57169397	-	1	1	0	0	0	0	0	OpenSea	APCDD1L-AS1	NR_034147	RP5-907D15.3;RP5-907D15.2
cg04520420	chr20	61436671	+	1	0	0	0	0	1	0	Island	OGFR	NM_007346	OGFR-AS1;OGFR;OGFR
cg23656367	chr21	23087706	-	1	1	0	0	0	0	0	OpenSea
cg25077654	chr21	40555395	+	1	0	0	0	0	1	0	Island	PSMG1;PSMG1;PSMG1;PSMG1	NM_203433;NM_203433;NM_003720;NM_003720	PSMG1;PSMG1;PSMG1;PSMG1;PSMG1;PSMG1;TMPRSS3
cg05252418	chr21	42446887	+	1	1	0	0	0	0	0	OpenSea			TMPRSS3
cg12250993	chr21	44782397	+	1	0	0	0	0	1	0	Island	TCONS_00029157	NR_131902	AP001046.6;AP001046.5
cg24048650	chr21	47828142	+	1	1	0	0	0	0	0	N_Shelf	PCNT	NM_006031	PCNT
cg12533308	chr21	47878746	-	1	1	0	0	0	0	0	Island	DIP2A;DIP2A;DIP2A;DIP2A;DIP2A;DIP2A;DIP2A	NM_015151;NM_206890;NM_001146115;NM_206889;NM_001146114;NM_206891;NM_001146116	DIP2A;DIP2A;DIP2A;DIP2A;DIP2A;DIP2A;DIP2A
cg14786340	chr22	17848767	+	1	0	0	0	0	1	0	N_Shore	CECR2	NM_001290046	CECR2;CECR2
cg17336139	chr22	22901648	-	1	0	0	0	0	1	0	Island	PRAME;PRAME;PRAME;PRAME;LOC648691;PRAME;PRAME;PRAME;PRAME	NM_206956;NM_006115;NM_206954;NM_006115;NR_027426;NM_206955;NM_206953;NM_206954;NM_206953	PRAME;PRAME;PRAME;PRAME;PRAME;PRAME;PRAME;PRAME;LL22NC03-63E9.3;PRAME;PRAME;PRAME;PRAME;PRAME;PRAME;PRAME
cg24049841	chr22	23484598	+	1	0	0	0	0	1	0	S_Shore	RTDR1	NM_014433	RTDR1;RTDR1
cg04714688	chr22	24103772	+	1	1	0	0	0	0	0	OpenSea	C22orf15	NM_182520	C22orf15;C22orf15
cg02237342	chr22	24823519	-	1	1	0	0	0	0	0	S_Shelf	ADORA2A	NM_000675	ADORA2A;ADORA2A;ADORA2A;ADORA2A;ADORA2A;ADORA2A;ADORA2A;ADORA2A;ADORA2A;ADORA2A;KB-1896H10.1
cg04284673	chr22	32532234	+	1	1	0	0	0	0	0	OpenSea			RP1-127L4.7
cg02770479	chr22	32740149	+	1	1	0	0	0	0	0	OpenSea			RP1-149A16.12
cg22222453	chr22	36878839	-	1	1	0	0	0	0	0	OpenSea	TXN2	NM_012473	TXN2;TXN2;TXN2;TXN2;TXN2
cg17853961	chr22	38388771	-	1	1	0	0	0	0	0	OpenSea	POLR2F;POLR2F	NM_001301131;NM_001301130
cg07735571	chr22	39796170	+	1	1	0	0	0	0	0	Island	MAP3K7IP1;MAP3K7IP1	NM_006116;NM_153497	TAB1
cg10268491	chr3	5020975	-	1	0	0	0	0	1	0	Island	BHLHE40;BHLHE40-AS1;BHLHE40-AS1;BHLHE40-AS1	NM_003670;NR_125916;NR_125915;NR_037903	BHLHE40;BHLHE40;BHLHE40;BHLHE40;AC018816.4;AC018816.4
cg10587886	chr3	8361835	+	1	0	0	0	0	1	0	OpenSea	LMCD1-AS1	NR_033378	AC087859.1;AC087859.1;AC087859.1
cg11210026	chr3	8404907	-	1	0	0	0	0	1	0	OpenSea	LMCD1-AS1	NR_033378	AC087859.1;AC087859.1;AC087859.1
cg23391006	chr3	8811279	+	1	1	0	0	0	0	0	Island	OXTR;OXTR	NM_000916;NM_000916	OXTR;OXTR;OXTR;OXTR;OXTR;OXTR;OXTR;CAV3
cg05628656	chr3	10021286	+	1	1	0	0	0	0	0	OpenSea	EMC3	NM_018447	TMEM111;TMEM111
cg11668057	chr3	10318027	-	1	1	0	0	0	0	0	OpenSea	TATDN2;TATDN2	NM_014760;NM_014760	TATDN2;TATDN2;TATDN2
cg17340373	chr3	13679068	-	1	0	0	0	0	1	0	Island	FBLN2;FBLN2;FBLN2	NM_001165035;NM_001998;NM_001004019	FBLN2;FBLN2
cg10410637	chr3	18028561	-	1	1	0	0	0	0	0	OpenSea	LOC339862	NM_001257177	TBC1D5
cg20899475	chr3	19927074	-	1	1	0	0	0	0	0	OpenSea	EFHB	NM_144715	EFHB
cg24938064	chr3	33138993	-	1	0	0	0	0	1	0	S_Shore	GLB1;TMPPE;TMPPE;GLB1;GLB1	NM_001079811;NM_001136238;NM_001039770;NM_001135602;NM_000404	GLB1;TMPPE;GLB1;GLB1;GLB1;GLB1;GLB1;GLB1;GLB1;GLB1
cg25531074	chr3	33677694	+	1	0	0	0	0	1	0	OpenSea	CLASP2;CLASP2	NM_001207044;NM_015097	CLASP2;CLASP2;CLASP2;CLASP2
cg10506882	chr3	35681627	+	1	0	0	0	0	1	0	Island			ARPP21;ARPP21;ARPP21;ARPP21;ARPP21;ARPP21;ARPP21
cg20741474	chr3	39855063	-	1	1	0	0	0	0	0	S_Shelf	MYRIP	NM_015460	MYRIP;MYRIP;MYRIP;MYRIP;MYRIP;MYRIP
cg25402047	chr3	42857681	-	1	1	0	0	0	0	0	OpenSea	ACKR2	NM_001296	CCBP2;RP11-70C1.3;CCBP2;CCBP2;CCBP2;CCBP2;CCBP2;CCBP2;CCBP2;CCBP2;CCBP2;KRBOX1;CCBP2;KRBOX1
cg12931860	chr3	46070399	-	1	0	0	0	0	1	0	OpenSea	XCR1;XCR1	NM_005283;NM_001024644	XCR1;XCR1
cg26345969	chr3	48506717	-	1	1	0	0	0	0	0	OpenSea	TREX1;TREX1;TREX1;ATRIP;ATRIP;ATRIP;ATRIP	NM_007248;NM_016381;NM_033629;NM_032166;NM_130384;NM_001271023;NM_001271022	TREX1;TREX1;TREX1;TREX1;TREX1;TREX1;TREX1;ATRIP
cg16763270	chr3	57131910	+	1	1	0	0	0	0	0	Island	IL17RD	NM_017563	IL17RD
cg09777380	chr3	73111813	+	1	1	0	0	0	0	0	OpenSea	EBLN2;PPP4R2	NM_018029;NM_174907	EBLN2;PPP4R2
cg08268813	chr3	117884470	+	1	0	0	0	0	1	0	OpenSea			RP11-384F7.1
cg15770515	chr3	118864974	+	1	1	0	0	0	0	0	OpenSea	C3orf30;IGSF11	NM_152539;NM_152538	C3orf30;C3orf30;C3orf30;C3orf30;C3orf30;IGSF11;IGSF11;IGSF11;IGSF11;C3orf30;RP11-484M3.5
cg24963526	chr3	127641373	+	1	1	0	0	0	0	0	OpenSea	KBTBD12	NM_207335	KBTBD12;KBTBD12;KBTBD12;KBTBD12;KBTBD12;KBTBD12
cg08411175	chr3	132414136	+	1	1	0	0	0	0	0	OpenSea	NPHP3;NPHP3-ACAD11	NM_153240;NR_037804	NPHP3;NPHP3;NPHP3;NPHP3;NPHP3;NPHP3
cg03249457	chr3	133864283	+	1	1	0	0	0	0	0	OpenSea			RYK
cg09850161	chr3	149474138	+	1	0	0	0	0	1	0	S_Shelf
cg10423682	chr3	157324707	+	1	1	0	0	0	0	0	OpenSea
cg04849788	chr3	160283695	-	1	1	0	0	0	0	0	Island	KPNA4	NM_002268	KRT8P12;KPNA4;KPNA4
cg12349858	chr3	160822545	+	1	1	0	0	0	0	0	Island	B3GALNT1;B3GALNT1;B3GALNT1;B3GALNT1;B3GALNT1	NM_001038628;NM_033167;NM_033168;NM_033169;NM_003781	B3GALNT1;B3GALNT1;B3GALNT1;NMD3;NMD3;B3GALNT1;B3GALNT1;B3GALNT1;B3GALNT1;B3GALNT1;B3GALNT1;B3GALNT1;B3GALNT1;B3GALNT1;B3GALNT1;B3GALNT1;B3GALNT1;B3GALNT1;B3GALNT1;B3GALNT1;NMD3
cg14237604	chr3	179064487	+	1	1	0	0	0	0	0	N_Shore	MFN1	NM_033540	MFN1;MFN1;MFN1
cg24844441	chr3	183898841	-	1	0	0	0	0	1	0	OpenSea	AP2M1;AP2M1	NM_001025205;NM_004068	AP2M1;AP2M1;AP2M1;AP2M1;AP2M1;AP2M1;AP2M1;AP2M1
cg09435025	chr3	183967397	+	1	0	0	0	0	1	0	Island	ALG3;ECE2;ALG3;ECE2;ALG3;ALG3	NR_024534;NM_032331;NM_005787;NM_014693;NR_024533;NM_001006941	ALG3;ALG3;ALG3;ALG3;ALG3;ALG3;ALG3;ECE2;ECE2;ALG3;ALG3
cg09281426	chr3	190092326	-	1	1	0	0	0	0	0	OpenSea			CLDN16
cg00424367	chr3	193678465	+	1	1	0	0	0	0	0	OpenSea	LOC647323	NR_033944	RP11-699L21.1
cg00108744	chr3	193924044	-	1	0	0	0	0	1	0	S_Shore	LOC100505920;LOC100505920	NR_125404;NR_125403	RP11-513G11.4;RP11-513G11.4;RP11-513G11.4
cg09223073	chr3	194821854	+	1	1	0	0	0	0	0	OpenSea	XXYLT1;XXYLT1	NM_001308069;NM_152531	XXYLT1;XXYLT1;XXYLT1
cg09279988	chr3	196255907	+	1	0	0	0	0	1	0	Island
cg11867616	chr3	196256012	+	1	0	0	0	0	1	0	Island
cg11585288	chr3	196359989	+	1	0	0	0	0	1	0	S_Shore	LINC01063	NR_132101	AC023797.1
cg04923441	chr4	527766	-	1	1	0	0	0	0	0	N_Shore	PIGG;PIGG	NM_017733;NM_001127178	PIGG;PIGG;PIGG;PIGG;PIGG;PIGG;PIGG;PIGG;PIGG;PIGG;PIGG
cg27073349	chr4	3640481	-	1	1	0	0	0	0	0	N_Shelf
cg17584804	chr4	4387793	+	1	0	0	0	0	1	0	Island	D4S234E;D4S234E	NM_001040101;NM_014392	NSG1;NSG1;NSG1;NSG1;NSG1;NSG1;NSG1;NSG1
cg16596755	chr4	5021778	-	1	1	0	0	0	0	0	S_Shore	CYTL1	NM_018659	CYTL1;CYTL1;CYTL1
cg08228736	chr4	5982141	-	1	1	0	0	0	0	0	OpenSea
cg16653198	chr4	6558807	+	1	0	1	0	0	0	0	OpenSea	PPP2R2C;PPP2R2C	NM_001206995;NM_001206994	PPP2R2C;PPP2R2C
cg19702703	chr4	7942020	-	1	0	0	0	0	1	0	S_Shore	AFAP1;AFAP1	NM_001134647;NM_198595	AC097381.1;AC097381.1;AFAP1
cg01233710	chr4	16728213	-	1	1	0	0	0	0	0	OpenSea	LDB2;LDB2;LDB2;LDB2	NM_001290;NM_001304434;NM_001304435;NM_001130834	LDB2;LDB2;LDB2
cg16642517	chr4	40440145	-	1	0	0	0	0	1	0	Island	RBM47;RBM47	NM_001098634;NM_019027	RBM47
cg07815324	chr4	43135729	-	1	1	0	0	0	0	0	OpenSea			RP11-395F4.1
cg25539074	chr4	54951501	+	1	0	0	0	0	1	0	OpenSea
cg27468224	chr4	55031503	-	1	1	0	0	0	0	0	OpenSea
cg06973595	chr4	55093096	+	1	0	0	0	0	1	0	Island
cg04547291	chr4	57275274	+	1	0	0	0	0	1	0	OpenSea	PPAT	NM_002703	PPAT
cg06679143	chr4	77871370	-	1	0	0	0	0	1	0	Island	SEPT11	NM_018243	SEPT11;SEPT11;SEPT11;SEPT11
cg09057473	chr4	84177172	-	1	0	0	0	0	1	0	OpenSea
cg00254181	chr4	86874275	+	1	0	0	0	0	1	0	OpenSea	ARHGAP24;ARHGAP24;ARHGAP24;ARHGAP24	NM_001025616;NM_001287805;NM_001042669;NM_031305	ARHGAP24
cg25174874	chr4	107223505	+	1	0	0	0	0	1	0	OpenSea	TBCK;TBCK;TBCK;TBCK	NM_033115;NM_001163437;NM_001163435;NM_001163436
cg06570843	chr4	120243252	+	1	1	0	0	0	0	0	OpenSea	FABP2	NM_000134	FABP2
cg02497921	chr4	129676342	+	1	0	0	0	0	1	0	OpenSea			snoU13
cg11928937	chr4	134388095	+	1	1	0	0	0	0	0	OpenSea
cg00110707	chr4	139591295	+	1	1	0	0	0	0	0	OpenSea
cg04128257	chr4	141074780	-	1	1	0	0	0	0	0	Island	MAML3;MAML3	NM_018717;NM_018717	MAML3;MAML3;MAML3
cg04228903	chr4	144942949	+	1	0	0	0	0	1	0	OpenSea			RP11-673E1.4
cg23804764	chr4	150038122	+	1	1	0	0	0	0	0	OpenSea
cg06207290	chr4	169401403	+	1	1	0	0	0	0	0	Island	DDX60L	NM_001012967	DDX60L;DDX60L;DDX60L;DDX60L;DDX60L;DDX60L;DDX60L;DDX60L
cg05676400	chr4	174443865	-	1	0	0	0	0	1	0	Island
cg03950475	chr4	184531398	+	1	0	0	0	0	1	0	OpenSea
cg13603589	chr5	5139069	+	1	0	0	0	0	1	0	N_Shore	ADAMTS16	NM_139056	CTD-2297D10.2;ADAMTS16
cg16714791	chr5	7870206	+	1	0	0	0	0	1	0	S_Shore	MTRR;FASTKD3;FASTKD3;FASTKD3;MTRR	NM_002454;NM_024091;NR_036553;NR_073608;NM_024010	MTRR;MTRR;MTRR;MTRR;MTRR;FASTKD3;FASTKD3;FASTKD3;MTRR;FASTKD3;FASTKD3;MTRR;MTRR;MTRR;MTRR
cg07154414	chr5	34504565	+	1	1	0	0	0	0	0	OpenSea
cg20235989	chr5	37938590	+	1	1	0	0	0	0	0	OpenSea
cg23516451	chr5	38845028	-	1	1	0	0	0	0	0	N_Shore	OSMR;OSMR	NM_003999;NM_001168355	CTD-2127H9.1;OSMR;OSMR;CTD-2127H9.1
cg22160472	chr5	42944494	+	1	0	0	0	0	1	0	Island
cg20929922	chr5	43484725	-	1	1	0	0	0	0	0	S_Shore	C5orf28	NM_022483	RP11-159F24.3;C5orf28;C5orf28;C5orf28;C5orf28;C5orf28;C5orf28;RP11-159F24.3
cg04678086	chr5	49966777	+	1	1	0	0	0	0	0	S_Shelf	PARP8	NM_024615	PARP8;PARP8;PARP8;PARP8;PARP8;PARP8
cg00046726	chr5	61607444	-	1	1	0	0	0	0	0	OpenSea	KIF2A;KIF2A;KIF2A;KIF2A	NM_001243952;NM_004520;NM_001243953;NM_001098511	KIF2A;KIF2A;KIF2A;KIF2A
cg03308469	chr5	72924940	-	1	1	0	0	0	0	0	S_Shelf	RGNEF	NM_001080479	RP11-428C6.1;RP11-428C6.1
cg18479329	chr5	87029991	-	1	0	0	0	0	1	0	OpenSea			CTD-2316B1.2
cg12620743	chr5	87969299	-	1	1	0	0	0	0	0	N_Shore	LOC645323;LOC645323;LOC645323	NR_024384;NR_024383;NR_015436	LINC00461;LINC00461;LINC00461;LINC00461;LINC00461;LINC00461;LINC00461;LINC00461;LINC00461;LINC00461;LINC00461;LINC00461;LINC00461;LINC00461
cg04112753	chr5	89268848	-	1	1	0	0	0	0	0	OpenSea
cg07218995	chr5	94316127	+	1	0	0	0	0	1	0	OpenSea	MCTP1;MCTP1;MCTP1	NM_001002796;NM_001297777;NM_024717	CTC-558O19.1;MCTP1;MCTP1;MCTP1
cg27211533	chr5	94989279	-	1	0	0	0	0	1	0	OpenSea	RFESD;RFESD;RFESD;SPATA9;SPATA9;SPATA9	NM_173362;NM_001131066;NM_001131065;NR_125327;NR_125328;NR_125330	RFESD;RFESD;SPATA9;RFESD;SPATA9;SPATA9
cg23973046	chr5	95549996	+	1	0	0	0	0	1	0	OpenSea	LOC101929710	NR_130776	RP11-254I22.3;CTD-2337A12.1;CTD-2337A12.1;RP11-254I22.1
cg23972271	chr5	98541824	+	1	1	0	0	0	0	0	OpenSea
cg21918352	chr5	102568667	+	1	0	0	0	0	1	0	OpenSea
cg09546359	chr5	102594340	-	1	0	0	0	0	1	0	N_Shore	C5orf30	NM_033211	C5orf30;C5orf30;C5orf30
cg22391032	chr5	102893212	-	1	0	0	0	0	1	0	OpenSea	NUDT12;NUDT12	NM_031438;NM_001300741	NUDT12
cg09807329	chr5	107970572	-	1	1	0	0	0	0	0	OpenSea
cg09508434	chr5	110919885	-	1	1	0	0	0	0	0	OpenSea			CTC-426B10.1
cg15851052	chr5	113699543	-	1	0	0	0	0	1	0	S_Shore	KCNN2;KCNN2	NM_001278204;NM_021614	KCNN2
cg01654985	chr5	114542293	-	1	1	0	0	0	0	0	OpenSea			CTC-428G20.3
cg03344097	chr5	118832319	+	1	1	0	0	0	0	0	OpenSea	HSD17B4;HSD17B4;HSD17B4;HSD17B4;HSD17B4	NM_000414;NM_001199292;NM_001199291;NM_001292027;NM_001292028	HSD17B4;HSD17B4;HSD17B4;HSD17B4;HSD17B4;HSD17B4
cg23427859	chr5	128430169	-	1	1	0	0	0	0	0	Island	ISOC1	NM_016048	ISOC1;ISOC1;ISOC1
cg13252923	chr5	131415511	+	1	1	0	0	0	0	0	OpenSea			snoZ6
cg00879980	chr5	132200490	-	1	1	0	0	0	0	0	N_Shore	GDF9	NM_005260	GDF9;GDF9;GDF9;GDF9
cg27099455	chr5	132201840	+	1	0	0	0	0	1	0	N_Shore	GDF9;UQCRQ	NM_005260;NM_014402	GDF9;GDF9;GDF9;UQCRQ;UQCRQ;UQCRQ;UQCRQ;UQCRQ;UQCRQ;GDF9
cg08120331	chr5	139422953	+	1	1	0	0	0	0	0	Island	NRG2;NRG2;NRG2;NRG2	NM_004883;NM_013981;NM_013982;NM_013983	NRG2;NRG2;NRG2;NRG2
cg23450373	chr5	140254752	+	1	1	0	0	0	0	0	N_Shore	PCDHA12;PCDHA12;PCDHA1;PCDHA1;PCDHA2;PCDHA3;PCDHA4;PCDHA5;PCDHA6;PCDHA6;PCDHA7;PCDHA8;PCDHA9;PCDHA10;PCDHA10;PCDHA11	NM_018903;NM_031864;NM_031411;NM_018900;NM_018905;NM_018906;NM_018907;NM_018908;NM_031849;NM_018909;NM_018910;NM_018911;NM_031857;NM_031860;NM_018901;NM_018902	PCDHA12
cg25500080	chr5	140346199	-	1	1	0	0	0	0	0	Island	PCDHAC2;PCDHAC2;PCDHA7;PCDHA12;PCDHA6;PCDHA10;PCDHA4;PCDHA11;PCDHA8;PCDHA6;PCDHA1;PCDHA2;PCDHA1;PCDHA9;PCDHA13;PCDHA5;PCDHAC1;PCDHA3;PCDHAC2;PCDHA10	NM_018899;NM_031883;NM_018910;NM_018903;NM_018909;NM_018901;NM_018907;NM_018902;NM_018911;NM_031849;NM_031411;NM_018905;NM_018900;NM_031857;NM_018904;NM_018908;NM_018898;NM_018906;NM_018899;NM_031860	PCDHAC2;PCDHAC2
cg02297173	chr5	140772023	-	1	0	0	0	0	1	0	N_Shore	PCDHGA8;PCDHGA8;PCDHGA8;PCDHGA8;PCDHGA1;PCDHGA2;PCDHGA3;PCDHGB1;PCDHGA4;PCDHGB2;PCDHGA5;PCDHGB3;PCDHGA6;PCDHGA7;PCDHGB4	NM_032088;NM_014004;NM_032088;NM_014004;NM_018912;NM_018915;NM_018916;NM_018922;NM_018917;NM_018923;NM_018918;NM_018924;NM_018919;NM_018920;NM_003736	PCDHGA8
cg01224715	chr5	140811520	+	1	0	0	0	0	1	0	Island	PCDHGA4;PCDHGA11;PCDHGA11;PCDHGA9;PCDHGA1;PCDHGB1;PCDHGB6;PCDHGA12;PCDHGB3;PCDHGB7;PCDHGA6;PCDHGA8;PCDHGA10;PCDHGA12;PCDHGA5;PCDHGB4;PCDHGA3;PCDHGA2;PCDHGA7;PCDHGB2;PCDHGB5	NM_018917;NM_032092;NM_018914;NM_018921;NM_018912;NM_018922;NM_018926;NM_032094;NM_018924;NM_018927;NM_018919;NM_032088;NM_018913;NM_003735;NM_018918;NM_003736;NM_018916;NM_018915;NM_018920;NM_018923;NM_018925	PCDHGA12
cg20930537	chr5	145510234	-	1	1	0	0	0	0	0	OpenSea	LARS	NM_020117	LARS;LARS;LARS;LARS;LARS
cg10532833	chr5	147443067	-	1	1	0	0	0	0	0	OpenSea	SPINK5;SPINK5;SPINK5	NM_001127698;NM_001127699;NM_006846	SPINK5;SPINK5;SPINK5;SPINK5;SPINK5
cg00167681	chr5	148589961	-	1	1	0	0	0	0	0	OpenSea	ABLIM3;ABLIM3;ABLIM3;ABLIM3;ABLIM3	NM_014945;NM_001301015;NM_001301018;NM_001301028;NM_001301027	RP11-331K21.1;RP11-331K21.1;ABLIM3
cg21816438	chr5	148931484	+	1	0	0	0	0	1	0	S_Shore	CSNK1A1;CSNK1A1;CSNK1A1	NM_001025105;NM_001892;NM_001271741	CSNK1A1;CSNK1A1;CSNK1A1;CSNK1A1;CSNK1A1;CSNK1A1;ARHGEF37
cg03212797	chr5	150827313	-	1	1	0	0	0	0	0	Island	SLC36A1;SLC36A1	NM_078483;NM_078483	SLC36A1;SLC36A1;SLC36A1;SLC36A1;SLC36A1;SLC36A1;SLC36A1;SLC36A1;SLC36A1;SLC36A1
cg12874971	chr5	157502673	-	1	1	0	0	0	0	0	OpenSea
cg15407784	chr5	159851357	-	1	1	0	0	0	0	0	S_Shelf	PTTG1	NM_004219	PTTG1;PTTG1
cg07459563	chr5	159925067	-	1	1	0	0	0	0	0	OpenSea
cg23768282	chr5	159936093	-	1	0	0	0	0	1	0	OpenSea
cg15713707	chr5	169930905	-	1	1	0	0	0	0	0	N_Shore	KCNIP1;KCNIP1;KCNIP1	NM_014592;NM_001034837;NM_001034838	KCNIP1;KCNIP1;KCNIP1;KCNIP1
cg16782280	chr5	173511894	-	1	1	0	0	0	0	0	OpenSea	HMP19	NM_015980	RP11-619L12.4;RP11-619L12.4;RP11-619L12.4;HMP19;HMP19
cg12532966	chr5	178854202	+	1	0	0	0	0	1	0	OpenSea
cg04062715	chr5	179632567	+	1	1	0	0	0	0	0	N_Shelf	RASGEF1C	NM_175062	RASGEF1C
cg03360711	chr6	2187044	+	1	1	0	0	0	0	0	OpenSea	GMDS	NM_001500
cg23252629	chr6	7978928	+	1	1	0	0	0	0	0	OpenSea	BLOC1S5-TXNDC5	NR_037616
cg18842300	chr6	9399598	+	1	0	0	0	0	1	0	Island
cg21411084	chr6	13771401	-	1	1	0	0	0	0	0	S_Shore
cg14949082	chr6	14975542	-	1	0	0	0	0	1	0	OpenSea
cg07760898	chr6	15989330	-	1	1	0	0	0	0	0	OpenSea
cg20381182	chr6	16238434	+	1	1	0	0	0	0	0	N_Shore	GMPR	NM_006877	GMPR
cg02887507	chr6	18387465	+	1	1	0	0	0	0	0	Island	RNF144B	NM_182757	RNF144B;RNF144B
cg01140140	chr6	19194721	-	1	1	0	0	0	0	0	OpenSea
cg04463011	chr6	19719996	-	1	1	0	0	0	0	0	OpenSea			RP3-471C18.2
cg01542644	chr6	26458326	+	1	1	0	0	0	0	0	Island	BTN2A1;BTN2A1;BTN2A1;BTN2A1	NM_078476;NM_007049;NM_078476;NM_007049	BTN2A1;BTN2A1;BTN2A1;BTN2A1;BTN2A1;BTN2A1;BTN2A1;BTN2A1;BTN2A1;BTN2A1
cg07653363	chr6	28980392	+	1	0	0	0	0	1	0	S_Shore
cg23244913	chr6	29943401	+	1	1	0	0	0	0	0	N_Shore	HCG9	NR_028032	HCG9
cg11643442	chr6	31590513	+	1	1	0	0	0	0	0	S_Shore	SNORA38;BAT2	NR_002971;NM_080686	PRRC2A;PRRC2A;PRRC2A;PRRC2A;SNORA38;PRRC2A
cg05412930	chr6	32820586	+	1	0	0	0	0	1	0	N_Shore	PSMB9;PSMB9;TAP1	NM_002800;NM_148954;NM_000593	PSMB9;PSMB9;PSMB9;TAP1;PSMB9;PSMB9
cg09058747	chr6	33358564	+	1	0	0	0	0	1	0	N_Shore	KIFC1	NM_002263	KIFC1;KIFC1
cg06749595	chr6	33955153	-	1	1	0	0	0	0	0	OpenSea
cg15265092	chr6	34723499	+	1	0	0	0	0	1	0	N_Shore	SNRPC;SNRPC	NR_029472;NM_003093
cg05003278	chr6	39683463	-	1	0	0	0	0	1	0	OpenSea	KIF6;KIF6;KIF6	NM_001289020;NM_145027;NM_001289021	KIF6;KIF6;KIF6;KIF6
cg24363267	chr6	39736921	-	1	0	0	0	0	1	0	OpenSea
cg22887845	chr6	41544539	+	1	0	0	0	0	1	0	OpenSea	FOXP4;FOXP4;FOXP4	NM_001012426;NM_001012427;NM_138457
cg04742345	chr6	44186969	+	1	0	0	0	0	1	0	N_Shore	SLC29A1;SLC29A1	NM_001078174;NM_004955	SLC29A1;SLC29A1;SLC29A1
cg02134660	chr6	54710399	-	1	1	0	0	0	0	0	N_Shore	FAM83B	NM_001010872	FAM83B
cg05262316	chr6	64345491	-	1	1	0	0	0	0	0	Island			PHF3;PHF3;PHF3;PHF3;PHF3;PHF3
cg04813693	chr6	73076471	-	1	1	0	0	0	0	0	OpenSea	RIMS1;RIMS1;RIMS1;RIMS1;RIMS1;RIMS1;RIMS1	NM_001168411;NM_001168410;NM_001168411;NM_001168409;NM_001168407;NM_014989;NM_001168408	RIMS1;RIMS1;RIMS1;RIMS1
cg17544586	chr6	73973412	+	1	0	0	0	0	1	0	S_Shore	KHDC1;KHDC1	NM_001251874;NM_030568	RP11-398K22.12;RP11-398K22.12;KHDC1;KHDC1;RP11-257K9.7
cg26186132	chr6	74017345	-	1	1	0	0	0	0	0	N_Shelf	C6orf147	NR_027005	KHDC1;KHDC1
cg26265281	chr6	75583742	+	1	0	0	0	0	1	0	OpenSea
cg20859525	chr6	80714300	+	1	0	0	0	0	1	0	Island	TTK;TTK	NM_003318;NM_001166691	TTK;TTK;TTK;TTK;TTK;TTK;TTK;TTK;TTK;TTK
cg19070739	chr6	90063331	-	1	1	0	0	0	0	0	S_Shore	UBE2J1	NM_016021	UBE2J1;UBE2J1
cg11817049	chr6	98462536	-	1	1	0	0	0	0	0	OpenSea
cg22870775	chr6	99277015	+	1	1	0	0	0	0	0	S_Shore
cg12739584	chr6	99278991	-	1	1	0	0	0	0	0	N_Shore
cg06471536	chr6	105749844	+	1	0	0	0	0	1	0	OpenSea	PREP	NM_002726
cg08204053	chr6	106534137	+	1	0	1	0	0	0	0	Island	PRDM1	NM_001198	PRDM1;PRDM1;PRDM1
cg19343088	chr6	106959551	-	1	0	0	0	0	1	0	N_Shore	AIM1	NM_001624	AIM1
cg24649229	chr6	111137469	+	1	1	0	0	0	0	0	S_Shore	CDK19;CDK19;CDK19;CDK19;AMD1	NM_001300960;NM_015076;NM_001300963;NM_001300964;NM_001287215	CDK19;CDK19;CDK19;CDK19;CDK19;CDK19
cg03022453	chr6	118232970	-	1	1	0	0	0	0	0	S_Shelf	SLC35F1	NM_001029858
cg08180257	chr6	138483500	-	1	1	0	0	0	0	0	Island	KIAA1244	NM_020340
cg02394226	chr6	140695173	-	1	1	0	0	0	0	0	OpenSea
cg18360809	chr6	142413804	-	1	1	0	0	0	0	0	S_Shelf
cg19327006	chr6	143084770	-	1	1	0	0	0	0	0	OpenSea	HIVEP2	NM_006734
cg13566851	chr6	143857813	-	1	0	0	0	0	1	0	Island			PHACTR2
cg01265031	chr6	146611822	-	1	1	0	0	0	0	0	OpenSea	GRM1;GRM1;GRM1;GRM1	NM_001278065;NM_001278066;NM_001278067;NM_001278064
cg17034781	chr6	149079585	+	1	1	0	0	0	0	0	OpenSea	UST	NM_005715
cg01157600	chr6	149568004	-	1	0	0	0	0	1	0	OpenSea	TAB2	NM_001292035
cg25291603	chr6	152002969	+	1	0	0	0	0	1	0	OpenSea			ESR1
cg17597176	chr6	155635859	-	1	0	0	0	0	1	0	Island	TFB1M	NM_016020	TFB1M;TFB1M;TFB1M;TFB1M
cg06818746	chr6	158264608	+	1	1	0	0	0	0	0	OpenSea	SNX9	NM_016224
cg08904194	chr6	159295138	-	1	1	0	0	0	0	0	S_Shelf			C6orf99
cg03739955	chr6	159360705	+	1	0	0	0	0	1	0	Island
cg00322928	chr6	159639155	+	1	1	0	0	0	0	0	OpenSea	FNDC1	NM_032532	FNDC1
cg19042390	chr6	166261046	+	1	0	0	0	0	1	0	OpenSea			RP11-252P19.3
cg17798103	chr6	166967171	+	1	1	0	0	0	0	0	OpenSea	RPS6KA2;RPS6KA2	NM_021135;NM_001006932	RPS6KA2;RPS6KA2;RPS6KA2;RPS6KA2
cg01394927	chr6	168477590	-	1	1	0	0	0	0	0	N_Shore	FRMD1;FRMD1	NM_001122841;NM_024919	FRMD1;FRMD1
cg24389034	chr6	169977608	-	1	0	0	0	0	1	0	Island	WDR27	NM_182552	WDR27;WDR27
cg18129805	chr7	1325993	-	1	0	0	0	0	1	0	N_Shelf
cg00364704	chr7	2750071	-	1	0	0	0	0	1	0	OpenSea	AMZ1;AMZ1	NM_001284355;NM_133463	AMZ1
cg03752259	chr7	4229894	-	1	1	0	0	0	0	0	OpenSea	SDK1;SDK1	NR_027816;NM_152744	SDK1;SDK1
cg11026987	chr7	6682784	-	1	1	0	0	0	0	0	OpenSea
cg11131557	chr7	10948162	+	1	1	0	0	0	0	0	OpenSea
cg20099180	chr7	12443699	+	1	0	0	0	0	1	0	Island	VWDE;VWDE	NM_001135924;NM_001135924	VWDE;VWDE;VWDE
cg23775394	chr7	12726794	-	1	1	0	0	0	0	0	Island	ARL4A;ARL4A;ARL4A;ARL4A	NM_001037164;NM_212460;NM_005738;NM_001195396	ARL4A;ARL4A;ARL4A;ARL4A;ARL4A;ARL4A
cg04257238	chr7	15972810	+	1	0	0	0	0	1	0	OpenSea
cg15210809	chr7	26614250	+	1	1	0	0	0	0	0	OpenSea
cg24073770	chr7	27734321	+	1	0	0	0	0	1	0	OpenSea
cg23991560	chr7	32530371	-	1	0	0	0	0	1	0	S_Shore	LSM5;LSM5;LSM5;LSM5	NR_024466;NM_001130710;NM_001139499;NM_012322	LSM5;LSM5;LSM5;LSM5;LSM5;LSM5;LSM5;LSM5;LSM5
cg09509877	chr7	32537585	+	1	0	0	0	0	1	0	S_Shelf	AVL9	NM_015060	AVL9;AVL9
cg04266474	chr7	36318491	+	1	1	0	0	0	0	0	OpenSea	EEPD1	NM_030636
cg22103982	chr7	38167079	+	1	0	0	0	0	1	0	OpenSea
cg24648241	chr7	38347775	-	1	0	0	0	0	1	0	N_Shelf
cg15978778	chr7	47694443	-	1	1	0	0	0	0	0	OpenSea	C7orf65	NM_001123065	C7orf65
cg06586713	chr7	82581469	-	1	1	0	0	0	0	0	OpenSea	PCLO;PCLO	NM_014510;NM_033026	PCLO
cg03834767	chr7	90794392	+	1	1	0	0	0	0	0	OpenSea	CDK14	NM_012395	CDK14;CDK14;CDK14;CDK14
cg07805089	chr7	92075926	+	1	1	0	0	0	0	0	N_Shore	GATAD1;GATAD1	NM_021167;NR_052016	GATAD1
cg17541140	chr7	93549904	-	1	1	0	0	0	0	0	OpenSea	GNG11	NM_004126	GNG11
cg05602920	chr7	95141641	+	1	1	0	0	0	0	0	OpenSea	ASB4;ASB4	NM_145872;NM_016116
cg16139198	chr7	98629647	+	1	1	0	0	0	0	0	N_Shelf	LOC101927550;SMURF1;SMURF1;SMURF1	NR_110102;NM_001199847;NM_020429;NM_181349	AC004893.11;AC004893.11
cg20033041	chr7	99676817	+	1	1	0	0	0	0	0	N_Shore	ZNF3;ZNF3;ZNF3;ZNF3;ZNF3;ZNF3;ZNF3	NM_001278292;NM_001278291;NM_032924;NM_017715;NM_001278290;NM_001278287;NM_001278284	ZNF3;ZNF3;ZNF3;ZNF3;ZNF3;ZNF3;ZNF3;ZNF3;ZNF3;ZNF3;ZNF3;ZNF3;ZNF3;ZNF3
cg25538421	chr7	104651842	+	1	1	0	0	0	0	0	N_Shore	KMT2E-AS1	NR_024586	RP11-325F22.3;RP11-325F22.3
cg15230720	chr7	105435600	+	1	0	0	0	0	1	0	OpenSea	ATXN7L1;ATXN7L1	NM_020725;NM_152749	ATXN7L1
ch.7.106043218F	chr7	106255982	+	1	1	0	0	0	0	0	OpenSea			CTB-111H14.1;CTB-111H14.1
cg02683990	chr7	107220195	+	1	0	0	0	0	1	0	N_Shore	BCAP29;BCAP29;BCAP29	NM_018844;NR_027830;NM_001008405	BCAP29;BCAP29;BCAP29;BCAP29;BCAP29;BCAP29;BCAP29;BCAP29;BCAP29;BCAP29;BCAP29;BCAP29;BCAP29;BCAP29
cg21462681	chr7	108524200	+	1	0	0	0	0	1	0	OpenSea	C7orf66	NM_001024607
cg27158495	chr7	130137097	-	1	1	0	0	0	0	0	S_Shelf	MEST;MEST;MEST	NM_177524;NM_177525;NM_002402	MEST;MEST;MEST;MEST;MEST
cg18612612	chr7	134483685	-	1	0	0	0	0	1	0	OpenSea	CALD1;CALD1;CALD1	NM_033157;NM_004342;NM_033138	CALD1;CALD1;CALD1;CALD1;CALD1;CALD1;CALD1;CALD1;CALD1;CALD1;CALD1;CALD1;CALD1
cg04577369	chr7	149645043	+	1	1	0	0	0	0	0	OpenSea
cg12556325	chr7	150026731	-	1	1	0	0	0	0	0	OpenSea	C7orf29;LRRC61;LRRC61	NM_138434;NM_023942;NM_001142928	C7orf29;LRRC61;LRRC61;LRRC61
cg27256629	chr7	150417743	-	1	1	0	0	0	0	0	Island	GIMAP1	NM_130759
cg06506863	chr7	150896449	+	1	1	0	0	0	0	0	OpenSea			IQCA1P1
cg12616484	chr7	150934756	+	1	0	0	0	0	1	0	Island	CHPF2;MIR671	NM_019015;NR_030407	MIR671
cg25118159	chr7	152653300	-	1	1	0	0	0	0	0	OpenSea
cg08950873	chr7	155868239	+	1	1	0	0	0	0	0	OpenSea
cg02890194	chr7	156791845	+	1	0	0	0	0	1	0	N_Shore			MNX1;MNX1
cg21240861	chr7	157129652	-	1	0	0	0	0	1	0	Island	DNAJB6;DNAJB6	NM_005494;NM_058246	DNAJB6;DNAJB6;DNAJB6;DNAJB6;DNAJB6;DNAJB6;DNAJB6;DNAJB6;DNAJB6;DNAJB6;DNAJB6;DNAJB6
cg23887345	chr7	157453775	-	1	0	0	0	0	1	0	Island	PTPRN2;PTPRN2;PTPRN2	NM_002847;NM_130842;NM_130843
cg08344634	chr8	1938530	-	1	1	0	0	0	0	0	Island	KBTBD11	NM_014867	KBTBD11
cg14762856	chr8	4851597	+	1	1	0	0	0	0	0	Island	CSMD1	NM_033225
cg18979581	chr8	9413415	-	1	1	0	0	0	0	0	Island	TNKS	NM_003747	TNKS;TNKS;TNKS
cg11511388	chr8	10159026	+	1	1	0	0	0	0	0	OpenSea	MSRA;MSRA;MSRA;MSRA;MSRA;MSRA;MSRA;MSRA	NM_001199729;NM_012331;NM_001135671;NM_001135670;NM_012331;NM_001135670;NM_001135671;NM_001199729	MSRA;MSRA;MSRA
cg05237485	chr8	11555440	-	1	1	0	0	0	0	0	Island			GATA4;GATA4;GATA4
cg25669697	chr8	22333087	+	1	0	0	0	0	1	0	OpenSea	PPP3CC;PPP3CC;PPP3CC	NM_001243975;NM_001243974;NM_005605	PPP3CC
cg00732775	chr8	22546694	+	1	1	0	0	0	0	0	N_Shore	EGR3	NM_004430	EGR3;RP11-459E5.1
cg05934196	chr8	22925766	+	1	1	0	0	0	0	0	Island	TNFRSF10B;TNFRSF10B;TNFRSF10B	NM_147187;NR_027140;NM_003842	RP11-875O11.2;TNFRSF10B;TNFRSF10B;RP11-875O11.2
cg04129713	chr8	23282808	+	1	0	0	0	0	1	0	OpenSea			LOXL2;LOXL2;LOXL2;LOXL2;ENTPD4;LOXL2
cg05992961	chr8	37476219	-	1	1	0	0	0	0	0	OpenSea			RP11-150O12.4
cg15698125	chr8	40029947	-	1	1	0	0	0	0	0	OpenSea			RP11-470M17.2
cg15193596	chr8	42830287	+	1	1	0	0	0	0	0	OpenSea	HOOK3	NM_032410	HOOK3
cg05027549	chr8	54159889	-	1	1	0	0	0	0	0	N_Shelf	OPRK1	NM_000912
cg13813467	chr8	59858315	+	1	0	0	0	0	1	0	OpenSea	TOX	NM_014729	TOX
cg20456954	chr8	68178729	-	1	1	0	0	0	0	0	OpenSea	ARFGEF1	NM_006421
cg10667877	chr8	70745342	-	1	0	0	0	0	1	0	Island	SLCO5A1;SLCO5A1;SLCO5A1;SLCO5A1;SLCO5A1	NM_030958;NM_001146009;NM_001146008;NM_001146009;NM_001146008	SLCO5A1;SLCO5A1;SLCO5A1;SLCO5A1;RP11-159H10.3;RP11-159H10.3;RP11-159H10.3;SLCO5A1;SLCO5A1;SLCO5A1;SLCO5A1;SLCO5A1
cg14928902	chr8	70983532	-	1	0	0	0	0	1	0	Island	PRDM14;PRDM14	NM_024504;NM_024504	PRDM14;PRDM14;PRDM14
cg25976221	chr8	73448390	-	1	1	0	0	0	0	0	N_Shore	KCNB2	NM_004770	KCNB2
cg10945860	chr8	89250398	-	1	1	0	0	0	0	0	OpenSea	MMP16	NM_005941	MMP16;MMP16
cg07135964	chr8	94753241	+	1	1	0	0	0	0	0	Island	RBM12B	NM_203390	RBM12B;RBM12B;RBM12B;RBM12B;RP11-10N23.5;RBM12B;RBM12B
cg27156864	chr8	97006306	+	1	1	0	0	0	0	0	OpenSea			RP11-31K23.2
cg13924580	chr8	99306716	+	1	1	0	0	0	0	0	Island	NIPAL2	NM_024759	NIPAL2;NIPAL2;NIPAL2
cg05287284	chr8	105962177	-	1	0	0	0	0	1	0	OpenSea
cg12545721	chr8	114450579	-	1	1	0	0	0	0	0	OpenSea	CSMD3;CSMD3	NM_198123;NM_052900	CSMD3;CSMD3;CSMD3;CSMD3
cg10063407	chr8	124425615	+	1	1	0	0	0	0	0	N_Shelf			ATAD2
cg07236562	chr8	125879270	-	1	0	0	0	0	1	0	OpenSea			RP11-6D1.6
cg03141298	chr8	133772657	+	1	1	0	0	0	0	0	OpenSea	TMEM71;TMEM71	NM_001145153;NM_144649	TMEM71;TMEM71;TMEM71;TMEM71;TMEM71;TMEM71
cg16921643	chr8	135513489	+	1	1	0	0	0	0	0	OpenSea	ZFAT;ZFAT	NM_001167583;NM_020863	ZFAT;ZFAT;ZFAT
cg24704912	chr8	142427420	-	1	0	0	0	0	1	0	N_Shore			PTP4A3;PTP4A3;PTP4A3
cg24848724	chr8	142578640	-	1	1	0	0	0	0	0	OpenSea
cg11724936	chr8	144653401	-	1	0	0	0	0	1	0	S_Shore	MROH6	NM_001100878	C8orf73
cg24351694	chr8	144655447	-	1	0	0	0	0	1	0	S_Shore	C8orf73	NM_001100878	C8orf73;C8orf73;RP11-661A12.9
cg02823866	chr9	5450410	-	1	0	0	0	0	1	0	Island	CD274	NM_014143	CD274;CD274
cg01364172	chr9	19228799	+	1	1	0	0	0	0	0	N_Shore
cg17329937	chr9	33376060	-	1	0	0	0	0	1	0	OpenSea
cg17270279	chr9	33474350	-	1	0	0	0	0	1	0	OpenSea	NOL6;NOL6	NM_139235;NM_022917	NOL6;NOL6;NOL6
cg01258587	chr9	36036735	-	1	1	0	0	0	0	0	N_Shore	RECK	NM_021111	RECK;RECK;RECK;RECK
cg13024416	chr9	88356898	+	1	1	0	0	0	0	0	Island	AGTPBP1;AGTPBP1;AGTPBP1;AGTPBP1;AGTPBP1;AGTPBP1	NM_001286715;NM_015239;NM_001286717;NM_001286715;NM_001286717;NM_015239	AGTPBP1;AGTPBP1;AGTPBP1;AGTPBP1;AGTPBP1;AGTPBP1
cg17217807	chr9	95169022	-	1	0	0	1	0	0	0	OpenSea	CENPP;CENPP	NM_001012267;NM_001286969
cg05051887	chr9	97661368	-	1	1	0	0	0	0	0	OpenSea	C9orf3;C9orf3;C9orf3	NM_001193331;NM_032823;NM_001193329	RP11-49O14.2;C9orf3
cg22791478	chr9	98569632	-	1	1	0	0	0	0	0	OpenSea	LINC00476	NR_023390	LINC00476
cg12974677	chr9	105131988	+	1	1	0	0	0	0	0	OpenSea
cg14304916	chr9	111697086	-	1	1	0	0	0	0	0	S_Shore	C9orf6;IKBKAP	NM_017832;NM_003640	IKBKAP;IKBKAP;FAM206A
cg09843259	chr9	116037790	+	1	0	0	0	0	1	0	Island	CDC26;CDC26;PRPF4;PRPF4	NM_139286;NM_139286;NM_004697;NM_001244926	CDC26;PRPF4;PRPF4;CDC26;CDC26;CDC26
cg17064409	chr9	123471005	-	1	1	0	0	0	0	0	OpenSea	MEGF9	NM_001080497
cg00879801	chr9	129278507	-	1	0	0	0	0	1	0	S_Shore			RP11-205K6.1
cg22116241	chr9	131843270	+	1	1	0	0	0	0	0	Island	DOLPP1;DOLPP1;DOLPP1	NM_001135917;NM_020438;NR_072983	DOLPP1;DOLPP1;DOLPP1;DOLPP1
cg14648534	chr9	132315842	+	1	0	0	0	0	1	0	S_Shelf
cg16980372	chr9	132354594	-	1	0	0	0	0	1	0	OpenSea			AL391056.1
cg13406593	chr9	133767851	+	1	1	0	0	0	0	0	OpenSea
cg03646441	chr9	134691480	-	1	1	0	0	0	0	0	OpenSea			RP11-323H21.3
cg13922421	chr9	138029591	+	1	0	1	0	0	0	0	OpenSea
cg01152145	chr9	140332773	-	1	1	0	0	0	0	0	S_Shore	ENTPD8;ENTPD8;ENTPD8;ENTPD8	NM_198585;NM_001033113;NM_198585;NM_001033113	ENTPD8;ENTPD8;ENTPD8;ENTPD8;ENTPD8
* - Coordinates are in hg19

## Sheet: Table S2
List of differentially methylated regions (DMRs) for children exposed to preeclampsia
DMR	Chrom*	Start*	End*	DMR width (bp)	Number CpGs	min smoothed FDR	Stouffer	HMFDR	Fisher	Maxdiff	Meandiff	Overlapping genes
1	chr1	45189335	45191110	1776	10	1.62301e-42	7.99615e-19	8.30847e-09	4.45966e-24	0.0422149	0.0236886	C1orf228
2	chr20	36148133	36149706	1574	40	9.34895e-37	2.20699e-33	0.00330506	1.40905e-31	-0.0388442	-0.0218745	NNAT, BLCAP
3	chr22	31001766	31003655	1890	19	2.02655e-31	1.20168e-19	0.00010162	3.91518e-24	-0.0383738	-0.0103674	RP1-56J10.8, TCN2, PES1
4	chr6	33047944	33049360	1417	12	7.32868e-27	3.37735e-26	0.000325005	1.48392e-23	-0.131382	-0.0791895	HLA-DPB1, HLA-DPA1
5	chr19	51486901	51487968	1068	15	9.66658e-26	5.66914e-21	0.000182911	3.94464e-21	-0.0513063	-0.0250756	CTB-147C22.9, KLK7
6	chr5	140810051	140811343	1293	16	2.7805e-21	1.04083e-19	0.000338507	1.96773e-18	0.0640497	0.0206323	PCDHGA1, PCDHGA2, PCDHGA3, PCDHGB1, PCDHGA4, PCDHGB2, PCDHGA5, PCDHGB3, PCDHGA6, PCDHGA7, PCDHGB4, PCDHGA8, PCDHGA9, PCDHGB6, PCDHGA10, PCDHGB7, PCDHGA11, PCDHGA12
7	chr19	45737011	45738115	1105	11	2.94498e-19	6.37791e-15	0.000552557	5.08899e-16	-0.065969	-0.0332988	MARK4, EXOC3L2
8	chr16	3242639	3243908	1270	9	1.13792e-17	5.66944e-17	0.000166852	5.08899e-16	-0.0638721	-0.0404368	AJ003147.9
9	chr19	45720199	45721076	878	5	1.38592e-17	1.35037e-15	2.65944e-05	1.11972e-14	-0.0707954	-0.042006	MARK4, EXOC3L2
10	chr2	109746251	109747264	1014	8	2.06339e-17	2.1428e-13	0.000310687	8.39932e-14	-0.0649616	-0.0321878	SH3RF3
11	chr19	52390810	52392100	1291	15	8.29899e-17	1.53537e-18	0.00119136	3.06058e-16	0.0458914	0.0236398	CTC-429C10.2, ZNF577
12	chr3	134031551	134031948	398	4	1.28894e-15	7.45122e-13	7.468e-05	6.51845e-12	-0.0700407	-0.0465268
13	chr16	1583391	1584516	1126	12	2.61023e-15	2.43292e-19	0.0027781	3.06058e-16	0.0927231	0.0592612	TMEM204, IFT140
14	chr6	36354232	36356244	2013	20	1.30958e-14	2.63302e-18	0.000325074	3.37755e-19	0.059302	0.00688258	RP1-50J22.4, ETV7
15	chr19	291986	292887	902	14	2.2459e-14	5.44925e-14	0.00145404	5.82125e-13	-0.053145	-0.0232069
16	chr3	183958478	183959853	1376	11	1.82491e-13	1.69896e-15	0.00196773	1.01374e-13	0.0462561	0.0317697	EIF2B5, VWA5B2, MIR1224
17	chr15	93652578	93653310	733	6	4.42903e-13	8.30735e-14	0.000252348	1.82916e-12	-0.0460897	-0.0312424
18	chr8	1321333	1321883	551	5	5.28265e-13	2.996e-13	0.000325005	6.51845e-12	-0.110649	-0.0890509
19	chr12	131519883	131520382	500	6	1.12823e-12	4.0894e-14	0.000618465	1.7193e-12	0.149389	0.108993	GPR133, RP11-76C10.2
20	chr19	50391064	50391885	822	4	1.26569e-12	5.49258e-13	8.65092e-05	6.51845e-12	-0.078242	-0.0432445	TBC1D17, MIR4750
21	chr10	45495435	45496230	796	10	1.286e-12	0.00862606	1.09664e-06	1.05169e-06	0.0481246	0.00775193	ZNF22, C10orf25
22	chr20	62009345	62009911	567	5	1.36923e-12	1.24624e-10	2.59374e-05	1.35509e-10	-0.0351693	-0.0231498	CHRNA4
23	chr1	223566127	223567002	876	11	4.04662e-12	4.74286e-14	0.0020582	1.82916e-12	-0.0571883	-0.0361938	C1orf65
24	chr1	110438516	110438827	312	3	5.23419e-12	6.42875e-12	4.13067e-05	4.46922e-11	0.0358443	0.0290143	RP11-195M16.3
25	chr1	92414221	92414985	765	10	1.19635e-11	5.86859e-11	0.00167479	4.8739e-11	-0.0751698	-0.0324739	BRDT
26	chr6	28583655	28584464	810	14	2.23871e-11	6.61911e-11	0.000364517	4.46922e-11	-0.0414285	-0.0222605	SCAND3
27	chr1	16082826	16083101	276	4	2.79947e-11	3.61377e-11	0.000325074	3.72717e-10	-0.0234038	-0.0192631
28	chr6	28601271	28601519	249	11	3.08506e-11	8.60091e-14	0.00507627	2.0278e-11	-0.080664	-0.0550928	RP11-373N24.2
29	chr17	170822	171948	1127	9	4.93841e-11	2.19864e-14	0.00119136	2.0818e-12	-0.0768671	-0.0563571	RP11-1260E13.1, RPH3AL
30	chr1	42383900	42385480	1581	14	5.88196e-11	1.35037e-15	0.00450289	5.51948e-13	-0.0871991	-0.0357551	HIVEP3
31	chr16	621771	622502	732	3	6.39953e-11	2.83808e-09	7.02122e-05	9.075e-09	0.0343354	0.02774	PIGQ
32	chr14	62228636	62229330	695	10	1.23551e-10	3.5636e-08	6.65171e-05	1.29561e-09	-0.0237949	-0.00332047	RP11-618G20.1, SNAPC1
33	chr5	41869679	41870316	638	5	1.8237e-10	1.74906e-09	0.000333221	1.12697e-08	-0.0395715	-0.0216367	OXCT1-AS1, OXCT1
34	chr6	5030141	5030298	158	2	2.05792e-10	3.02809e-06	1.4499e-06	1.94392e-07	-0.0260319	-0.0178511	RP11-428J1.5
35	chr7	1708114	1708892	779	5	2.63877e-10	2.70526e-11	0.00072577	3.5179e-10	-0.0537091	-0.0280853
36	chr19	35654000	35654249	250	2	2.98774e-10	6.4368e-05	1.22722e-06	4.12522e-07	0.0461575	0.0250899	FXYD5
37	chr13	50700606	50701050	445	3	3.1863e-10	8.06882e-08	4.13067e-05	1.32199e-07	0.0545738	0.0369613	DLEU1
38	chr22	39323204	39323709	506	4	3.84135e-10	2.10312e-06	3.63774e-05	2.56433e-08	-0.032536	-0.0172602
39	chr8	25895095	25895105	11	2	3.99643e-10	1.7033e-09	4.95793e-06	3.98018e-09	-0.0412821	-0.0368999	EBF2
40	chr8	6419438	6420242	805	5	4.4087e-10	2.22255e-08	0.00130574	2.04077e-08	0.0647638	0.0473581	MCPH1, ANGPT2
41	chr10	102496500	102496915	416	2	6.3408e-10	1.096e-08	2.8513e-05	2.63133e-08	-0.0670145	-0.0633165	PAX2
42	chr8	137195133	137195146	14	3	7.11903e-10	7.49452e-11	0.000138025	5.18792e-10	0.0411695	0.0357263
43	chr2	12596567	12596843	277	2	7.76951e-10	4.35495e-09	2.02787e-05	1.13358e-08	-0.0417042	-0.0411021	AC096559.1
44	chr19	43910076	43910505	430	5	8.98954e-10	4.90948e-11	0.00030538	4.62039e-10	-0.0639066	-0.0460858	TEX101
45	chr18	657522	658340	819	5	1.35855e-09	0.00729629	0.00302109	0.000350871	0.00922705	-0.000170621	TYMS, C18orf56
46	chr5	132201234	132201652	419	6	1.44281e-09	0.000149728	4.46833e-05	1.1568e-06	-0.0523476	-0.0169561	GDF9
47	chr11	1891699	1892608	910	11	1.62204e-09	2.6995e-11	0.0026671	3.63741e-10	0.0361487	0.019458	LSP1
48	chr8	144098888	144099719	832	7	1.64163e-09	3.03051e-09	0.001086	5.87536e-09	-0.0400653	-0.0175402	LY6E, RP11-273G15.2
49	chr5	78281684	78282099	416	9	1.94265e-09	1.0219e-10	0.0013769	5.18792e-10	0.0522452	0.0262469	ARSB
50	chr7	79081455	79082038	584	7	2.20212e-09	0.000752262	3.57359e-06	3.10287e-06	0.00530055	0.000765242	MAGI2
51	chr4	3516065	3516758	694	5	3.2582e-09	1.75354e-11	0.00072577	3.34631e-10	0.0883349	0.0695108	LRPAP1
52	chr1	32687427	32687590	164	4	3.54555e-09	1.3873e-08	0.00100439	8.12555e-08	0.0128469	0.00957121	EIF3I, TMEM234
53	chr2	157183755	157184137	383	2	3.81739e-09	2.24587e-05	0.00130505	4.19394e-05	-0.0398223	-0.0333537	NR4A2
54	chr5	77146197	77146796	600	5	4.48721e-09	6.65798e-09	0.000507857	1.13358e-08	-0.131449	-0.0567883	TBCA
55	chr3	8810139	8810592	454	4	4.51445e-09	2.28151e-06	0.000247293	5.36937e-07	0.0191756	0.0103375	CAV3, OXTR
56	chr2	241564473	241564943	471	7	4.65603e-09	5.03914e-12	0.00296887	2.6821e-10	0.0328222	0.0244018	GPR35
57	chr4	88141275	88141939	665	12	4.79558e-09	2.48524e-11	0.00466865	3.14814e-10	0.00909253	0.00109048	KLHL8
58	chr20	57089461	57090317	857	10	5.37415e-09	0.000850319	1.20832e-05	2.21135e-06	0.0228817	0.00387137	APCDD1L
59	chr17	77230242	77230580	339	3	6.5292e-09	5.66806e-05	1.98708e-06	5.71591e-07	-0.0709767	-0.0293084	RBFOX3
60	chr16	14402939	14403425	487	8	6.92116e-09	4.18706e-11	0.000667458	7.55314e-10	0.0525209	0.0266164	RP11-65J21.3, MIR365A
61	chr15	91427605	91428203	599	9	6.99019e-09	0.000102288	1.4962e-05	2.69281e-07	-0.0261261	-0.00754364	FES
62	chr17	77774880	77775073	194	2	8.71076e-09	0.000154579	4.27575e-06	3.05577e-06	-0.0139064	-0.00591119	RP11-353N14.1, CBX8
63	chr14	99728939	99729281	343	6	8.95175e-09	1.12624e-07	0.000236049	1.38516e-08	-0.0482266	-0.0269183	BCL11B
64	chr13	25862639	25862815	177	2	9.31456e-09	0.000736604	2.67515e-06	2.1391e-06	-0.056722	-0.0269891
65	chr1	32229177	32229411	235	3	1.06076e-08	0.000373976	2.67515e-06	2.53627e-06	-0.0184443	-0.00775866	BAI2
66	chr20	45980981	45981590	610	5	1.08717e-08	1.91819e-09	0.000628277	1.5658e-08	0.0363307	0.0222307	RP4-569M23.2, ZMYND8
67	chr8	637468	637909	442	3	1.0902e-08	4.0137e-08	0.000952669	1.88173e-07	-0.184483	-0.116284	ERICH1
68	chr6	168197177	168197410	234	2	1.10743e-08	1.03303e-06	0.000325074	2.00733e-06	-0.017978	-0.0162233	AL009178.1, C6orf123
69	chr6	26224668	26224925	258	2	1.2932e-08	1.8842e-05	0.000289484	2.11047e-05	-0.0332441	-0.0202832
70	chr6	31509402	31510407	1006	23	1.53339e-08	2.07663e-05	0.00676212	1.96597e-07	-0.00819259	-0.000583104	DDX39B-AS1, DDX39B, ATP6V1G2-DDX39B
71	chr1	19972103	19972777	675	6	1.64091e-08	9.22165e-10	0.00243975	1.20706e-08	0.0469238	0.0323681	MINOS1-NBL1, NBL1
72	chr11	66035267	66035877	611	24	1.75911e-08	0.0254106	7.87787e-06	0.000505173	-0.0233855	-0.00049689	KLC2, RP11-867G23.2
73	chr1	1564422	1564920	499	5	1.78e-08	5.31113e-08	0.00127313	2.47122e-07	-0.0447638	-0.034568	MIB2
74	chr12	50444723	50445403	681	3	2.38905e-08	6.73214e-07	0.000419425	7.75005e-07	-0.0145638	-0.010185
75	chr7	27225811	27226329	519	6	2.42896e-08	4.67993e-08	0.0020196	1.00693e-07	-0.0439852	-0.0175568	HOXA11-AS, RP1-170O19.14
76	chr8	73164790	73164866	77	2	2.69543e-08	8.86081e-06	4.27575e-06	1.03042e-06	-0.061015	-0.0394112
77	chr6	31782961	31783545	585	16	2.75195e-08	6.68085e-07	0.0019761	3.26378e-08	-0.00732793	-0.00219227	HSPA1A, HSPA1L
78	chr16	89070647	89070924	278	5	3.49565e-08	4.2139e-06	7.00354e-05	2.56632e-07	-0.0295052	-0.00971104
79	chr13	111040242	111040579	338	2	3.57177e-08	1.43402e-06	0.000364517	2.77925e-06	0.0642275	0.0627301	COL4A2
80	chr5	132148179	132148317	139	2	4.08829e-08	3.96826e-05	0.00196773	7.57957e-05	0.0320832	0.0285877
81	chr4	113300580	113300821	242	3	4.53929e-08	8.28605e-07	9.36133e-05	1.63266e-07	0.0385335	0.00424797	ALPK1
82	chr12	44152112	44152216	105	3	5.02584e-08	2.20341e-06	0.00140407	5.5138e-06	-0.00795532	-0.00704941	PUS7L
83	chr5	8457538	8458089	552	7	5.68238e-08	1.09794e-08	0.00412322	1.36756e-07	-0.0342183	-0.0284601	MIR4458HG, RP11-480D4.1, RP11-480D4.2
84	chr2	50201413	50201511	99	4	6.18189e-08	6.02509e-10	0.000660501	5.87536e-09	-0.0496833	-0.0435601	NRXN1
85	chr1	108023249	108023486	238	6	6.40063e-08	2.96106e-10	0.000536296	4.15244e-09	-0.0479143	-0.0282317	NTNG1
86	chr1	234367145	234367493	349	4	6.65472e-08	5.84317e-09	0.000997535	4.36491e-08	-0.0715219	-0.0624946	SLC35F3
87	chr8	62052409	62052594	186	3	6.77721e-08	4.12263e-07	7.13985e-05	4.0316e-07	-0.0345054	-0.0159799	CLVS1
88	chr21	39644216	39644354	139	4	7.8627e-08	2.10312e-06	0.000166126	2.70615e-07	-0.0538683	-0.0307408	KCNJ15
89	chr16	2083128	2083393	266	5	7.97698e-08	9.13501e-09	0.00136359	5.85805e-08	0.0287796	0.0200695	SLC9A3R2
90	chr4	1244086	1244504	419	4	8.22053e-08	1.12059e-05	0.00171216	1.38962e-05	0.0594368	0.0263826	CTBP1-AS2
91	chr6	30094960	30095419	460	16	1.2001e-07	5.37093e-10	0.0220237	2.04077e-08	-0.0560789	-0.0270868
92	chr2	128432524	128432610	87	2	1.23351e-07	7.25083e-07	0.00030538	1.37066e-06	0.00877421	0.00216471	LIMS2
93	chr1	204183337	204183655	319	8	1.37542e-07	9.13501e-09	0.000497077	1.12697e-08	-0.0123558	-0.00786921
94	chr7	27143252	27143585	334	6	1.37542e-07	1.60847e-07	0.0126451	1.94378e-06	0.0484074	0.0363527
95	chr3	55508379	55508686	308	4	1.55872e-07	6.18666e-07	5.09025e-05	1.28556e-07	-0.060714	-0.0273688	WNT5A
96	chr5	140753531	140753655	125	5	1.5938e-07	1.51733e-05	0.000914158	7.11421e-06	0.0299909	0.01625	PCDHGA1, PCDHGA2, PCDHGA3, PCDHGB1, PCDHGA4, PCDHGB2, PCDHGA5, PCDHGB3, PCDHGA6
97	chr17	9550108	9550173	66	3	1.86641e-07	4.53689e-05	0.000325074	3.57794e-05	-0.0401037	-0.0246002	USP43
98	chr6	28973426	28973524	99	6	1.98879e-07	5.25468e-08	0.000796264	2.81341e-07	0.01414	0.0118262
99	chr4	1402820	1402892	73	3	2.01904e-07	8.21566e-07	5.09025e-05	7.23622e-07	0.039026	0.0258254
100	chr1	16533907	16534157	251	2	2.27934e-07	1.20247e-05	0.00081118	2.1465e-05	0.0727186	0.0487266	ARHGEF19
101	chr19	3006681	3006720	40	2	2.43116e-07	3.77454e-06	0.000274251	5.83946e-06	-0.0328693	-0.021997	TLE2
102	chr10	134898881	134899027	147	3	2.56938e-07	4.33289e-05	0.000138025	4.95366e-07	-0.152652	-0.0948367	GPR123, GPR123-AS1
103	chr17	263815	263918	104	2	3.03031e-07	3.7457e-05	0.00119136	6.32714e-05	-0.0161523	-0.013782	C17orf97
* - Coordinates are in hg19
